# Supplementary material for: Microevolution in the major outer membrane protein OmpA of Acinetobacter baumannii
Source: Microb Genom. 2020 Jun 4;6(6):e000381. doi: 10.1099/mgen.0.000381 (PMC7371106; doi:10.1099/mgen.0.000381)
Supplement: Supplementary material 2 [file mgen-6-381-s002.xlsx]

## Sheet: Table legends
Table S1 A	V1 ompA variant alleles, ST (Pasteur scheme) profiles, and other relevant data on the A. baumannii isolates/strains available in the MLST database.
Table S1 B	V2 ompA variant alleles, ST (Pasteur scheme) profiles, and other relevant data on the A. baumannii isolates/strains available in the MLST database.
Table S1 C	V3, V4 and V5 ompA variant alleles, ST (Pasteur scheme) profiles, and other relevant data on the A. baumannii isolates/strains available in the MLST database.
Table S2	Nucleotide and corresponding amino acid substitutions that differentiate the different Acinetobacter ompA variants/variant alleles
Table S6	Accession numbers or PubMLST id for all genomes used in this study
Table S7	Recombination detected with the program RDP

## Sheet: Table S1 A
Table S1. ompA variant alleles, ST (Pasteur scheme) profiles, and other relevant data on the A. baumannii isolates/strains available in the MLST database.
		Housekeeping gene allelesa
ompA variant/allele	Strain or isolate	cpn60	fusA	gltA	pyrG	recA	rplB	rpoB	STa	CCb	ompA gene sequence identification (NCBI database)	ST (Oxford)	Country of isolation	Year (when available)	Genome accession number	ompA gene Seqbin id # (MLST database)	ompA gene nt start-end (orientation)	Isolate id. number (MLST database)	Comments
V1 group alleles
V1(lct) alleles
V1(lct)a1
V1(lct)a1	T7	2	2	2	2	2	2	2	2	2	Sequence ID: JRQT01000032.1	208	Thailand	2010	Contig		97419-98489 (fw)	721
V1(lct)a1	T25	2	2	2	2	2	2	2	2	2	Sequence ID: JPKX01000034.1	495	Thailand	2010	Contig		11510-12580 (rv)	722
V1(lct)a1	T87	2	2	2	2	2	2	2	2	2	Sequence ID: JRQS01000018.1	157	Thailand	2010	Contig		11510-12580 (rv)	723
V1(lct)a1	T122	2	2	2	2	2	2	2	2	2	Sequence ID: JRTX01000027.1	436	Thailand	2010	Contig		11508-12578 (rv)	724
V1(lct)a1	T173	2	2	2	2	2	2	2	2	2	Sequence ID: JRTY01000024.1	195	Thailand	2010	Contig		97419-98489 (fw)	725
V1(lct)a1	T185	2	2	2	2	2	2	2	2	2	Sequence ID: JRQU01000015.1		Thailand	2010	Contig		93294-94364 (rv)	726
V1(lct)a1	T188	2	2	2	2	2	2	2	2	2	Sequence ID: JRQV01000011.1		Thailand	2010	Contig		93293-94363 (rv)	727
V1(lct)a1	T258	2	2	2	2	2	2	2	2	2	Sequence ID: JRQX01000015.1	368	Thailand	2010	Contig		15359-16429 (fw)	730
V1(lct)a1	J65	2	2	2	2	2	2	2	2	2	Sequence ID: LAKO01000018.1	208	Japan	2010	Contig		101531-102601	734
V1(lct)a1	J133	2	2	2	2	2	2	2	2	2	Sequence ID: LAKQ01000008.1	208	Japan	2010	Contig		81146-82216 (fw)	735
V1(lct)a1	M1	2	2	2	2	2	2	2	2	2	Sequence ID: LAIL01000037.1	195	Malaysia	2009	Contig		97419-98489 (fw)	737
V1(lct)a1	S10	2	2	2	2	2	2	2	2	2	Sequence ID: LAIM01000008.1		Singapore	2010	Contig		11509-12579 (fw)	739
V1(lct)a1	S19	2	2	2	2	2	2	2	2	2	Sequence ID: LAIN01000003.1	218	Singapore	2010	Contig		97419-98489 (fw)	741
V1(lct)a1	S46	2	2	2	2	2	2	2	2	2	Sequence ID: LAIZ01000015.1	218	Singapore	2010	Contig		97419-98489 (fw)	743
V1(lct)a1	Ab44444	2	2	2	2	2	2	2	2	2	Sequence ID: AKAT01000005.1	281	USA	2015	Contig	4357	103578-104648 (fw)	2371
V1(lct)a1	ABNIH1	2	2	2	2	2	2	2	2	2	Sequence ID: AFSZ01000005.1	281	USA	2015	Contig	36100	20604-21674 (fw)	2372
V1(lct)a1	ABNIH25	2	2	2	2	2	2	2	2	2	Sequence ID: APBM01000040.1	281	USA		Contig	36196	20578-21648 (fw)	2373
V1(lct)a1	UMB001	2	2	2	2	2	2	2	2	2	Sequence ID: AEPK01000042.1	349	USA		Contig	4469	20568-21638 (fw)	2374
V1(lct)a1	AB_2008-15-34-7	2	2	2	2	2	2	2	2	2	Sequence ID: AMHK01000070.1	349	USA		Contig	36316	11581-12651 (rv)	2375
V1(lct)a1	Naval-2	2	2	2	2	2	2	2	2	2	SeqL26:L40uence ID: AMSX01000107.1	281	USA	2002	Contig	36426	33220-34290 (rv)	2376
V1(lct)a1	ABIsac_ColiS	2	2	2	2	2	2	2	2	2	CAKA00000000.1	281	France		Contig	23498	41637-42707 (rv)	2377
V1(lct)a1	ABIsac_ColiR	2	2	2	2	2	2	2	2	2	Sequence ID: CAKB01000097.1	281	France		Contig	23742	38367-39437 (rv)	2378
V1(lct)a1	Naval-78	2	2	2	2	2	2	2	2	2	AMFZ00000000.1	281	USA		Contig	36575	93765-94835 (rv)	2379
V1(lct)a1	ABNIH5	2	2	2	2	2	2	2	2	2	APAW00000000.1	281	USA	2007	Contig	8522	39471-40541 (rv)	2381
V1(lct)a1	ABNIH18	2	2	2	2	2	2	2	2	2	APBG00000000.1	281	USA	2007	Contig	36637	59043-60113 (rv)	2382
V1(lct)a1	TG27307	2	2	2	2	2	2	2	2	2	ASGC00000000.1		unknown		Contig	13778	50180-51250 (fw)	2383
V1(lct)a1	TG27311	2	2	2	2	2	2	2	2	2	ASGD00000000.1		unknown		Contig	13903	52572-53642 (fw)	2384
V1(lct)a1	TG15234	2	2	2	2	2	2	2	2	2	ASEW00000000.1	349	USA		Contig	36817	35842-36912 (fw)	2385
V1(lct)a1	TG15240	2	2	2	2	2	2	2	2	2	ASFB00000000.1	450	USA		Contig	8737	39267-40337 (rv)	2386
V1(lct)a1	TG15241	2	2	2	2	2	2	2	2	2	ASFC00000000.1	281	USA		Contig	37023	158889-159959 (rv)	2387
V1(lct)a1	TG15242	2	2	2	2	2	2	2	2	2	ASFD00000000.1	281	USA		Contig	37144	49448-50518 (rv)	2388
V1(lct)a1	TG20546	2	2	2	2	2	2	2	2	2	ASFI00000000.1	281	USA		Contig	37296	73-1143 (rv)	2389
V1(lct)a1	UH7007	2	2	2	2	2	2	2	2	2	Sequence ID: AYFI01000114.1	281	USA	2007	Contig	37433	60009-61079 (fw)	2390
V1(lct)a1	MDR_MMC4	2	2	2	2	2	2	2	2	2	Sequence ID: AZNQ01000062.1	281	USA		Contig	37452	93127-94197 (rv)	2391
V1(lct)a1	1043903	2	2	2	2	2	2	2	2	2	Sequence ID: JEYY01000018.1	349	USA		Contig	37698	60505-61575 (fw)	2393
V1(lct)a1	1042969-1265	2	2	2	2	2	2	2	2	2	Sequence ID: JEYW01000018.1	281	USA		Contig	8847	7634-8704 (rv)	2394
V1(lct)a1	1031433	2	2	2	2	2	2	2	2	2	Sequence ID: JEYR01000016.1	349	USA		Contig	37996	60246-61316 (fw)	2395
V1(lct)a1	136706	2	2	2	2	2	2	2	2	2	Sequence ID: JEZH01000017.1	349	USA		Contig	38067	61760-62830 (fw)	2396
V1(lct)a1	1046674	2	2	2	2	2	2	2	2	2	Sequence ID: JEZA01000015.1	349	USA		Contig	38355	60217-61287 (fw)	2397
V1(lct)a1	17534	2	2	2	2	2	2	2	2	2	Sequence ID: JEYQ01000011.1	349	USA		Contig	9049	96108-97178 (fw)	2398
V1(lct)a1	1294217	2	2	2	2	2	2	2	2	2	Sequence ID: JEWF01000016.1	349	USA		Contig	38535	60974-62044 (fw)	2399
V1(lct)a1	1406750	2	2	2	2	2	2	2	2	2	Sequence ID: JEWK01000019.1	975	USA		Contig	14058	49074-50144 (fw)	2400
V1(lct)a1	724909	2	2	2	2	2	2	2	2	2	Sequence ID: JEXF01000017.1	281	USA		Contig	38607	60252-61322 (fw)	2401
V1(lct)a1	1159076	2	2	2	2	2	2	2	2	2	Sequence ID: JEWA01000013.1	349	USA		Contig	38826	11869-12939 (rv)	2402
V1(lct)a1	1462234	2	2	2	2	2	2	2	2	2	Sequence ID: JEWR01000012.1	281	USA		Contig	39205	39259-40329 (rv)	2404
V1(lct)a1	647609	2	2	2	2	2	2	2	2	2	Sequence ID: JEXE01000016.1	281	USA		Contig	39658	60263-61333 (fw)	2405
V1(lct)a1	1465485	2	2	2	2	2	2	2	2	2	Sequence ID: JEWT01000018.1	349	USA		Contig	39726	49100-50170 (fw)	2406
V1(lct)a1	400834	2	2	2	2	2	2	2	2	2	Sequence ID: JEXA01000012.1	349	USA		Contig	40113	59537-60607 (fw)	2407
V1(lct)a1	959073	2	2	2	2	2	2	2	2	2	JEZZ00000000.1	349	USA			40180	7833-8903 (rv)	2408
V1(lct)a1	942133	2	2	2	2	2	2	2	2	2	JEZX00000000.1	349	USA			40755	59466-60536 (fw)	2409
V1(lct)a1	929679-2095	2	2	2	2	2	2	2	2	2	JEZW00000000.1	349	USA			41117	60267-61337 (fw)	2410
V1(lct)a1	796380-2102	2	2	2	2	2	2	2	2	2		349	USA			41196	11915-12985 (rv)	2411
V1(lct)a1	564012	2	2	2	2	2	2	2	2	2		349	USA			41434	11979-13049 (rv)	2412
V1(lct)a1	472237-1196	2	2	2	2	2	2	2	2	2		281	USA			41552	32177-33247 (reverse)	2413
V1(lct)a1	1289546	2	2	2	2	2	2	2	2	2		349	USA			41999	49410-50480 (fw)	2416
V1(lct)a1	993520	2	2	2	2	2	2	2	2	2		349	USA			42101	11931-13001 (rv)	2417
V1(lct)a1	947299	2	2	2	2	2	2	2	2	2		349	USA			42260	11957-13027 (rv)	2418
V1(lct)a1	653020	2	2	2	2	2	2	2	2	2		281	USA			42610	60705-61775 (fw)	2419
V1(lct)a1	554515	2	2	2	2	2	2	2	2	2		281	USA			42684	39969-41039 (rv)	2421
V1(lct)a1	1575710	2	2	2	2	2	2	2	2	2		349	USA			43014	11957-13027 (rv)	2422
V1(lct)a1	1593273	2	2	2	2	2	2	2	2	2		281	USA			43090	37696-38766 (rv)	2423
V1(lct)a1	1552818	2	2	2	2	2	2	2	2	2		349	USA			43336	11642-12712 (rv)	2424
V1(lct)a1	458282	2	2	2	2	2	2	2	2	2		281	USA			43549	60344-61414 (fw)	2425
V1(lct)a1	470922	2	2	2	2	2	2	2	2	2		349	USA			43641	11947-13017 (rv)	2426
V1(lct)a1	1426993	2	2	2	2	2	2	2	2	2		349	USA			43886	60951-62021 (fw)	2427
V1(lct)a1	24860_8	2	2	2	2	2	2	2	2	2		281	USA			43914	39962-41032 (rv)	2428
V1(lct)a1	7893	2	2	2	2	2	2	2	2	2		281	USA			44018	81056-82126 (fw)	2429
V1(lct)a1	24812_6	2	2	2	2	2	2	2	2	2		281	USA			44241	50602-51672 (fw)	2432
V1(lct)a1	24860_10	2	2	2	2	2	2	2	2	2		281	USA			44553	40295-41365 (rv)	2433
V1(lct)a1	24860_2	2	2	2	2	2	2	2	2	2		281	USA			44667	163160-164230 (rv)	2434
V1(lct)a1	24860_4	2	2	2	2	2	2	2	2	2		281	USA			44824	60977-62047 (fw)	2435
V1(lct)a1	24860_7	2	2	2	2	2	2	2	2	2		281	USA			45079	37646-38716 (fw)	2436
V1(lct)a1	73736	2	2	2	2	2	2	2	2	2		281	USA			45157	60960-62030 (fw)	2438
V1(lct)a1	10519	2	2	2	2	2	2	2	2	2		349	USA			45307	60977-62047 (fw)	2439
V1(lct)a1	1045092	2	2	2	2	2	2	2	2	2		349	USA			45461	11637-12707 (rv)	2440
V1(lct)a1	923118	2	2	2	2	2	2	2	2	2		281	USA			45732	60298-61368 (fw)	2441
V1(lct)a1	836190	2	2	2	2	2	2	2	2	2		349	USA			45776	12270-13340 (rv)	2442
V1(lct)a1	737393	2	2	2	2	2	2	2	2	2		349	USA			45857	60894-61964 (fw)	2443
V1(lct)a1	655555	2	2	2	2	2	2	2	2	2		349	USA			46100	60193-61263 (fw)	2444
V1(lct)a1	1457504	2	2	2	2	2	2	2	2	2		281	USA			46167	135651-136721 (fw)	2445
V1(lct)a1	2887	2	2	2	2	2	2	2	2	2		349	USA			46199	12300-13370 (rv)	2446
V1(lct)a1	1296252	2	2	2	2	2	2	2	2	2		349	USA			46312	11937-13007 (rv)	2447
V1(lct)a1	1264936	2	2	2	2	2	2	2	2	2		281	USA			46434	160975-162045 (rv)	2448
V1(lct)a1	1271651	2	2	2	2	2	2	2	2	2		281	USA			46583	60245-61315 (fw)	2449
V1(lct)a1	1178044	2	2	2	2	2	2	2	2	2		281	USA			46679	60265-61335 (fw)	2450
V1(lct)a1	1095464	2	2	2	2	2	2	2	2	2		979	USA			14922	159558-160628 (rv)	2451
V1(lct)a1	1022959	2	2	2	2	2	2	2	2	2		349	USA			46769	12609-13679 (rv)	2452
V1(lct)a1	1471012	2	2	2	2	2	2	2	2	2		281	USA			46937	60946-62016 (fw)	2454
V1(lct)a1	1475764	2	2	2	2	2	2	2	2	2		281	USA			47109	49667-50737 (rv)	2455
V1(lct)a1	1494580	2	2	2	2	2	2	2	2	2		281	USA			47168	62237-63307 (rv)	2456
V1(lct)a1	1294222	2	2	2	2	2	2	2	2	2		349	USA			47331	11918-12988 (rv)	2457
V1(lct)a1	755829	2	2	2	2	2	2	2	2	2		349	USA			47393	11851-12921 (rv)	2458
V1(lct)a1	1266220	2	2	2	2	2	2	2	2	2		349	USA			47621	61482-62552 (fw)	2459
V1(lct)a1	1232509	2	2	2	2	2	2	2	2	2		281	USA			47662	60977-62047 (fw)	2460
V1(lct)a1	628418	2	2	2	2	2	2	2	2	2		349	USA			47834	49072-50142 (fw)	2461
V1(lct)a1	466215	2	2	2	2	2	2	2	2	2		981	USA			15028	12106-13176 (rv)	2462
V1(lct)a1	981176	2	2	2	2	2	2	2	2	2		349	USA			47896	49125-50195 (fw)	2463
V1(lct)a1	303002	2	2	2	2	2	2	2	2	2		281	USA			48180	12076-13146 (rv)	2465
V1(lct)a1	1117819	2	2	2	2	2	2	2	2	2		281	USA			48317	60213-61283 (fw)	2466
V1(lct)a1	213697	2	2	2	2	2	2	2	2	2		281	USA			48422	11905-12975 (rv)	2467
V1(lct)a1	1237202	2	2	2	2	2	2	2	2	2		281	USA			48504	59890-60960 (fw)	2468
V1(lct)a1	1262761-97	2	2	2	2	2	2	2	2	2		281	USA			48559	94411-95481 (rv)	2469
V1(lct)a1	1392509	2	2	2	2	2	2	2	2	2		281	USA			48691	152858-153928 (rv)	2470
V1(lct)a1	1406182	2	2	2	2	2	2	2	2	2		281	USA			48837	159356-160426 (rv)	2471
V1(lct)a1	1397513	2	2	2	2	2	2	2	2	2		281	USA			48857	152721-153791 (rv)	2472
V1(lct)a1	24845_8	2	2	2	2	2	2	2	2	2		281	USA			49449	31938-33008 (rv)	2476
V1(lct)a1	24845_10	2	2	2	2	2	2	2	2	2		982	USA			15191	60920-61990 (fw)	2477
V1(lct)a1	24845_5	2	2	2	2	2	2	2	2	2		281	USA			49557	32124-33194 (rv)	2478
V1(lct)a1	24845_3	2	2	2	2	2	2	2	2	2		281	USA			49634	32051-33121 (rv)	2479
V1(lct)a1	24845_4	2	2	2	2	2	2	2	2	2		281	USA			49701	60213-61283 (fw)	2480
V1(lct)a1	24845_9	2	2	2	2	2	2	2	2	2		281	USA			50064	59372-60442 (fw)	2481
V1(lct)a1	25307_6	2	2	2	2	2	2	2	2	2		281	USA			50168	31703-32773 (fw)	2482
V1(lct)a1	25307_8	2	2	2	2	2	2	2	2	2		281	USA			50195	39259-40329 (rv)	2483
V1(lct)a1	25307_7	2	2	2	2	2	2	2	2	2		281	USA			50395	60209-61279 (fw)	2484
V1(lct)a1	25253_8	2	2	2	2	2	2	2	2	2		281	USA			50889	159719-160789 (rv)	2488
V1(lct)a1	25307_1	2	2	2	2	2	2	2	2	2		281	USA			50956	39814-40884 (rv)	2489
V1(lct)a1	25307_2	2	2	2	2	2	2	2	2	2		281	USA			51059	39667-40737 (rv)	2490
V1(lct)a1	25307_3	2	2	2	2	2	2	2	2	2		281	USA			51264	159934-161004 (rv)	2491
V1(lct)a1	25307_4	2	2	2	2	2	2	2	2	2		983	USA			15236	94346-95416 (rv)	2492
V1(lct)a1	25307_5	2	2	2	2	2	2	2	2	2		984	USA			15420	60599-61669 (fw)	2493
V1(lct)a1	24845_6	2	2	2	2	2	2	2	2	2		281	USA			51327	60760-61830 (fw)	2494
V1(lct)a1	24845_1	2	2	2	2	2	2	2	2	2		281	USA			51429	32263-33333 (rv)	2495
V1(lct)a1	25253_1	2	2	2	2	2	2	2	2	2		281	USA			51525	160154-161224 (rv)	2496
V1(lct)a1	25253_10	2	2	2	2	2	2	2	2	2		281	USA			51579	94534-95604 (rv)	2497
V1(lct)a1	25253_3	2	2	2	2	2	2	2	2	2		281	USA			51727	94534-95604 (rv)	2498
V1(lct)a1	25253_4	2	2	2	2	2	2	2	2	2		281	USA			51809	152273-153343 (rv)	2499
V1(lct)a1	25253_5	2	2	2	2	2	2	2	2	2		985	USA			15549	59385-60455 (fw)	2500
V1(lct)a1	25253_6	2	2	2	2	2	2	2	2	2		281	USA			51902	60977-62047 (fw)	2501
V1(lct)a1	24975_4	2	2	2	2	2	2	2	2	2		281	USA			52516	159556-160626 (rv)	2506
V1(lct)a1	25561_2	2	2	2	2	2	2	2	2	2		349	USA			9242	12076-13146 (rv)	2507
V1(lct)a1	25561_7	2	2	2	2	2	2	2	2	2		349	USA			52610	12309-13379 (rv)	2508
V1(lct)a1	25561_1	2	2	2	2	2	2	2	2	2		349	USA			52825	60976-62046 (fw)	2509
V1(lct)a1	24975_7	2	2	2	2	2	2	2	2	2		281	USA			52845	94534-95604 (rv)	2510
V1(lct)a1	24975_9	2	2	2	2	2	2	2	2	2		281	USA			52964	60947-62017 (fw)	2511
V1(lct)a1	25935_10	2	2	2	2	2	2	2	2	2		349	USA			53089	11924-12994 (rv)	2512
V1(lct)a1	44327_8	2	2	2	2	2	2	2	2	2		349	USA			53147	11866-12936 (rv)	2513
V1(lct)a1	44327_2	2	2	2	2	2	2	2	2	2		349	USA			53350	60385-61455 (fw)	2514
V1(lct)a1	25750_7	2	2	2	2	2	2	2	2	2		349	USA			53499	60912-61982 (fw)	2515
V1(lct)a1	25750_8	2	2	2	2	2	2	2	2	2		349	USA			53757	11786-12856 (rv)	2516
V1(lct)a1	24975_5	2	2	2	2	2	2	2	2	2		281	USA			53874	39848-40918 (rv)	2517
V1(lct)a1	44327_7	2	2	2	2	2	2	2	2	2		349	USA			54348	60201-61271 (fw)	2518
V1(lct)a1	44327_1	2	2	2	2	2	2	2	2	2		349	USA			54463	11825-12895 (rv)	2519
V1(lct)a1	44327_4	2	2	2	2	2	2	2	2	2		349	USA			54629	60807-61877 (fw)	2520
V1(lct)a1	44327_5	2	2	2	2	2	2	2	2	2		349	USA			54863	11845-12915 (rv)	2521
V1(lct)a1	44327_6	2	2	2	2	2	2	2	2	2		349	USA			55426	60688-61758 (fw)	2524
V1(lct)a1	44467_9	2	2	2	2	2	2	2	2	2		349	USA			55796	11904-12974 (rv)	2525
V1(lct)a1	25691_10	2	2	2	2	2	2	2	2	2		349	USA			55916	12045-13115 (rv)	2526
V1(lct)a1	25766_2	2	2	2	2	2	2	2	2	2		349	USA			56066	12076-13146 (rv)	2527
V1(lct)a1	25766_3	2	2	2	2	2	2	2	2	2		349	USA			56191	12084-13154 (rv)	2528
V1(lct)a1	25935_9	2	2	2	2	2	2	2	2	2		349	USA			56299	60252-61322 (fw)	2529
V1(lct)a1	24975_1	2	2	2	2	2	2	2	2	2		281	USA			9494	40205-41275 (rv)	2530
V1(lct)a1	25766_1	2	2	2	2	2	2	2	2	2		349	USA			56477	11845-12915 (rv)	2531
V1(lct)a1	25935_1	2	2	2	2	2	2	2	2	2		349	USA			56702	60977-62047 (fw)	2532
V1(lct)a1	25935_2	2	2	2	2	2	2	2	2	2		349	USA			56897	12711-13781 (rv)	2533
V1(lct)a1	25935_4	2	2	2	2	2	2	2	2	2		349	USA			57046	60174-61244 (fw)	2534
V1(lct)a1	25935_5	2	2	2	2	2	2	2	2	2		349	USA			57308	12091-13161 (rv)	2535
V1(lct)a1	25935_6	2	2	2	2	2	2	2	2	2		349	USA			57423	12711-13781 (rv)	2536
V1(lct)a1	25935_7	2	2	2	2	2	2	2	2	2		349	USA			57553	60976-62046 (fw)	2537
V1(lct)a1	25935_8	2	2	2	2	2	2	2	2	2		349	USA			57695	12087-13157 (rv)	2538
V1(lct)a1	25766_6	2	2	2	2	2	2	2	2	2		349	USA			57842	60218-61288 (fw)	2539
V1(lct)a1	25691_2	2	2	2	2	2	2	2	2	2		349	USA			58088	60163-61233 (fw)	2540
V1(lct)a1	25691_6	2	2	2	2	2	2	2	2	2		349	USA			58193	12097-13167 (rv)	2541
V1(lct)a1	25691_9	2	2	2	2	2	2	2	2	2		349	USA			58270	60161-61231 (fw)	2542
V1(lct)a1	25766_7	2	2	2	2	2	2	2	2	2		349	USA			58374	12711-13781 (rv)	2543
V1(lct)a1	25691_1	2	2	2	2	2	2	2	2	2		349	USA			58584	12711-13781 (rv)	2544
V1(lct)a1	25766_5	2	2	2	2	2	2	2	2	2		349	USA			58723	60218-61288 (fw)	2545
V1(lct)a1	25766_9	2	2	2	2	2	2	2	2	2		349	USA			58958	12406-13476 (rv)	2546
V1(lct)a1	25766_10	2	2	2	2	2	2	2	2	2		349	USA			59061	60865-61935 (fw)	2547
V1(lct)a1	25766_4	2	2	2	2	2	2	2	2	2		349	USA			59131	11984-13054 (rv)	2548
V1(lct)a1	44467_5	2	2	2	2	2	2	2	2	2		349	USA			59357	11808-12878 (rv)	2549
V1(lct)a1	44467_6	2	2	2	2	2	2	2	2	2		349	USA			59509	60291-61361 (fw)	2550
V1(lct)a1	44467_7	2	2	2	2	2	2	2	2	2		349	USA			59598	60255-61325 (fw)	2551
V1(lct)a1	44467_8	2	2	2	2	2	2	2	2	2		349	USA			59841	60249-61319 (fw)	2552
V1(lct)a1	25681_2	2	2	2	2	2	2	2	2	2		349	USA			60072	11628-12698 (rv)	2553
V1(lct)a1	25681_3	2	2	2	2	2	2	2	2	2		349	USA			60164	11931-13001 (rv)	2554
V1(lct)a1	25681_5	2	2	2	2	2	2	2	2	2		349	USA			60235	12710-13780 (rv)	2555
V1(lct)a1	25681_6	2	2	2	2	2	2	2	2	2		349	USA			60456	12371-13441 (rv)	2556
V1(lct)a1	25681_8	2	2	2	2	2	2	2	2	2		349	USA			60527	12076-13146 (rv)	2557
V1(lct)a1	25681_9	2	2	2	2	2	2	2	2	2		349	USA			60614	12711-13781 (rv)	2558
V1(lct)a1	25750_6	2	2	2	2	2	2	2	2	2		349	USA			60872	60245-61315 (fw)	2559
V1(lct)a1	44467_1	2	2	2	2	2	2	2	2	2		349	USA			61196	60214-61284 (fw)	2561
V1(lct)a1	44467_2	2	2	2	2	2	2	2	2	2		349	USA			61305	11833-12903 (rv)	2562
V1(lct)a1	44467_3	2	2	2	2	2	2	2	2	2		349	USA			61528	11931-13001 (rv)	2563
V1(lct)a1	44467_4	2	2	2	2	2	2	2	2	2		349	USA			61664	12022-13092 (rv)	2564
V1(lct)a1	25561_10	2	2	2	2	2	2	2	2	2		349	USA			61822	12706-13776 (rv)	2565
V1(lct)a1	43557_1	2	2	2	2	2	2	2	2	2		349	USA			61914	12188-13258 (rv)	2566
V1(lct)a1	25878_2	2	2	2	2	2	2	2	2	2		349	USA			62201	59374-60444 (fw)	2567
V1(lct)a1	25878_1	2	2	2	2	2	2	2	2	2		349	USA			62363	12649-13719 (rv)	2568
V1(lct)a1	25878_1	2	2	2	2	2	2	2	2	2		349	USA			62653	60937-62007 (fw)	2570
V1(lct)a1	44362_3	2	2	2	2	2	2	2	2	2		349	USA			62862	60263-61333 (fw)	2571
V1(lct)a1	44362_4	2	2	2	2	2	2	2	2	2		349	USA			63035	11777-12847 (rv)	2572
V1(lct)a1	44362_5	2	2	2	2	2	2	2	2	2		349	USA			63094	2626-3696 (rv)	2573
V1(lct)a1	44362_6	2	2	2	2	2	2	2	2	2		349	USA			63364	11914-12984 (rv)	2574
V1(lct)a1	44362_7	2	2	2	2	2	2	2	2	2		349	USA			63519	12061-13131 (rv)	2575
V1(lct)a1	44362_8	2	2	2	2	2	2	2	2	2		349	USA			63582	12663-13733 (rv)	2576
V1(lct)a1	44362_9	2	2	2	2	2	2	2	2	2		981	USA			15649	4590-5660 (rv)	2577
V1(lct)a1	44437_3	2	2	2	2	2	2	2	2	2		281	USA			63682	32164-33234 (rv)	2578
V1(lct)a1	44437_4	2	2	2	2	2	2	2	2	2		281	USA			63817	32007-33077 (rv)	2579
V1(lct)a1	44437_5	2	2	2	2	2	2	2	2	2		281	USA			63889	60337-61407 (fw)	2580
V1(lct)a1	44437_7	2	2	2	2	2	2	2	2	2		281	USA			64049	33218-34288 (rv)	2581
V1(lct)a1	44437_8	2	2	2	2	2	2	2	2	2		281	USA			64066	31934-33004 (rv)	2582
V1(lct)a1	44437_9	2	2	2	2	2	2	2	2	2		281	USA			64255	32109-33179 (rv)	2583
V1(lct)a1	44362_10	2	2	2	2	2	2	2	2	2		349	USA			64377	12711-13781 (rv)	2584
V1(lct)a1	44362_1	2	2	2	2	2	2	2	2	2		349	USA			64547	60261-61331 (fw)	2585
V1(lct)a1	26016_4	2	2	2	2	2	2	2	2	2		349	USA			64570	60267-61337 (fw)	2586
V1(lct)a1	26016_1	2	2	2	2	2	2	2	2	2		349	USA			64751	11919-12989 (rv)	2587
V1(lct)a1	26016_6	2	2	2	2	2	2	2	2	2		349	USA			64844	60205-61275 (fw)	2588
V1(lct)a1	26016_10	2	2	2	2	2	2	2	2	2		349	USA			64990	60496-61566 (fw)	2589
V1(lct)a1	25569_6	2	2	2	2	2	2	2	2	2		349	USA			65091	12076-13146 (rv)	2590
V1(lct)a1	26016_5	2	2	2	2	2	2	2	2	2		349	USA			65286	11922-12992 (rv)	2591
V1(lct)a1	26016_8	2	2	2	2	2	2	2	2	2		986	USA			15723	60265-61335 (fw)	2593
V1(lct)a1	16553_1	2	2	2	2	2	2	2	2	2		281	USA			65552	160854-161924 (rv)	2594
V1(lct)a1	24975_10	2	2	2	2	2	2	2	2	2		281	USA			65718	39693-40763 (rv)	2595
V1(lct)a1	26016_9	2	2	2	2	2	2	2	2	2		349	USA			65908	12710-13780 (rv)	2597
V1(lct)a1	24860_1	2	2	2	2	2	2	2	2	2		281	USA			65986	60352-61422 (fw)	2598
V1(lct)a1	24860_6	2	2	2	2	2	2	2	2	2		281	USA			66111	60927-61997 (fw)	2599
V1(lct)a1	44298_1	2	2	2	2	2	2	2	2	2		281	USA			66248	30822-31892 (rv)	2600
V1(lct)a1	44298_2	2	2	2	2	2	2	2	2	2		281	USA			66328	60201-61271 (fw)	2601
V1(lct)a1	44298_4	2	2	2	2	2	2	2	2	2		281	USA			66436	32942-34012 (rv)	2602
V1(lct)a1	44298_6	2	2	2	2	2	2	2	2	2		281	USA			66613	32106-33176 (rv)	2603
V1(lct)a1	44298_7	2	2	2	2	2	2	2	2	2		281	USA			66768	32154-33224 (fw)	2604
V1(lct)a1	44298_9	2	2	2	2	2	2	2	2	2		281	USA			66850	32106-33176 (rv)	2605
V1(lct)a1	44298_10	2	2	2	2	2	2	2	2	2		281	USA			66962	32014-33084 )rv)	2606
V1(lct)a1	42057_2	2	2	2	2	2	2	2	2	2		281	USA			67084	93289-94359 (rv)	2610
V1(lct)a1	1064293_46	2	2	2	2	2	2	2	2	2		281	USA			67286	39259-40329 (rv)	2611
V1(lct)a1	44298_3	2	2	2	2	2	2	2	2	2		281	USA			67392	32267-33337 (rv)	2612
V1(lct)a1	44298_5	2	2	2	2	2	2	2	2	2		281	USA			67545	60860-61930 (fw)	2614
V1(lct)a1	44298_8	2	2	2	2	2	2	2	2	2		281	USA			67772	32123-33193 (rv)	2615
V1(lct)a1	25442_1	2	2	2	2	2	2	2	2	2		349	USA			67976	11945-13015 (rv)	2617
V1(lct)a1	1032359	2	2	2	2	2	2	2	2	2		349	USA			68570	4951-6021 (fw)	2618
V1(lct)a1	25691_5	2	2	2	2	2	2	2	2	2		349	USA			68744	60174-61244 (fw)	2620
V1(lct)a1	24860_9	2	2	2	2	2	2	2	2	2		281	USA			69379	79470-80540 (fw)	2621
V1(lct)a1	23037	2	2	2	2	2	2	2	2	2		349	USA			69472	60250-61320 (fw)	2622
V1(lct)a1	987421	2	2	2	2	2	2	2	2	2		349	USA			69936	10451-11521 (rv)	2623
V1(lct)a1	18689	2	2	2	2	2	2	2	2	2		349	USA			70252	11849-12919 (rv)	2624
V1(lct)a1	916567	2	2	2	2	2	2	2	2	2		349	USA			70476	1261-2331 (fw)	2625
V1(lct)a1	96512	2	2	2	2	2	2	2	2	2		349	USA			70970	11849-12919 (rv)	2626
V1(lct)a1	25691_8	2	2	2	2	2	2	2	2	2		349	USA			71375	29166-30236 (fw)	2627
V1(lct)a1	25750_1	2	2	2	2	2	2	2	2	2		349	USA			71592	60197-61267 (fw)	2628
V1(lct)a1	26016_2	2	2	2	2	2	2	2	2	2		349	USA			71893	59674-60744 (fw)	2629
V1(lct)a1	26016_3	2	2	2	2	2	2	2	2	2		349	USA			72440	56645-57697 (fw)	2630
V1(lct)a1	26016_7	2	2	2	2	2	2	2	2	2		349	USA			72914	8117-9187 (rv)	2631
V1(lct)a1	25691_7	2	2	2	2	2	2	2	2	2		349	USA			73286	1105-2175 (fw)	2632
V1(lct)a1	24812_2	2	2	2	2	2	2	2	2	2		281	USA			73730	60867-61937 (fw)	2633
V1(lct)a1	15827	2	2	2	2	2	2	2	2	2		281	USA			73967	94334-95404 (rv)	2634
V1(lct)a1	1284800	2	2	2	2	2	2	2	2	2		349	USA			74798	5032-6102 (rv)	2635
V1(lct)a1	1042969-1197	2	2	2	2	2	2	2	2	2		281	USA			75010	60448-61518 (fw)	2636
V1(lct)a1	24860_3	2	2	2	2	2	2	2	2	2		281	USA			68837	60960-62030 (fw)	2638
V1(lct)a1	24860_5	2	2	2	2	2	2	2	2	2		961	USA			16419	40036-41106 (rv)	2639
V1(lct)a1	24812_7	2	2	2	2	2	2	2	2	2		281	USA			69184	60443-61513 (fw)	2642
V1(lct)a1	AC30	2	2	2	2	2	2	2	2	2	CP007577.1	195	Malaysia	2011	Genome	45562	2354857-2355927 (fw)	2733
V1(lct)a1	AC12	2	2	2	2	2	2	2	2	2		195	Malaysia	2011	Contig	112	11510-12580 (rv)	2754
V1(lct)a1	1656-2	2	2	2	2	2	2	2	2	2	CP001921.1	423	USA		Genome	188	3329142-3330212 (rv)	2755
V1(lct)a1	AC29	2	2	2	2	2	2	2	2	2	CP007535.1	195	Malaysia	2011	Genome	189	2204786-2205856 (rv)	2756
V1(lct)a1	MDR-TJ	2	2	2	2	2	2	2	2	2	CP003500.1	369	China		Genome	190	627524-628594 (fw)	2757
V1(lct)a1	MDR-ZJ06	2	2	2	2	2	2	2	2	2	CP001937.2	643	China	2006	Genome	191	3372322-3373392 (rv)	2758
V1(lct)a1	TCDC-AB0715	2	2	2	2	2	2	2	2	2	CP002522.2	218	Taiwan		Genome	192	3539763-3540833 (rv)	2759
V1(lct)a1	TYTH-1	2	2	2	2	2	2	2	2	2	CP003856.1	455	Taiwan	2008	Genome	193	3565039-3566109 )rv)	2760
V1(lct)a1	BJAB07104	2	2	2	2	2	2	2	2	2	CP003846.1	218	China		Genome	194	3347436-3348506 (rv)	2761
V1(lct)a1	BJAB0868	2	2	2	2	2	2	2	2	2	CP003849.1	368	China		Genome	195	3310979-3312049 (rv)	2762
V1(lct)a1	ACICU	2	2	2	2	2	2	2	2	2	CP000863.1	437	Italy	2005	Genome	196	3285168-3286238 (rv)	2763
V1(lct)a1	NIPH 528	2	2	2	2	2	2	2	2	2	Sequence ID: APRB01000008.1	350	The Netherlands	1982	Contig	5268	157841-158911 (rv)	2764
V1(lct)a1	PKAB07	2	2d	2	2	2	2	2	2	2		195			CP006963.1	197	3434161-3435231 (rv)	2766
V1(lct)a1	6014059	2	2	2	2	2	2	2	2	2	ACYS02000000	848	USA		Contig	7806	39221-40291 (rv)	2767
V1(lct)a1	Ab11111	2	2	2	2	2	2	2	2	2	AKAQ01000005.1	208	USA		Contig	5315	107192-108262 (fw)	2768
V1(lct)a1	NIPH24	2	2	2	2	2	2	2	2	2	Sequence ID: APOF01000004.1	556	Czech Republic	1991	Contig	7932	104770-105840 (fw)	2769
V1(lct)a1	NIPH 2061	2	2	2	2	2	2	2	2	2	Sequence ID: APOW01000011.1	208	Czech Republic	2003	Contig	7935	39268-40338 (rv)	2770
V1(lct)a1	BIDMC 56	2	2	2	2	2	2	2	2	2	Sequence ID: JMUH01000016.1	208	USA	2013	Contig	7975	101605-102675 (fw)	2771
V1(lct)a1	WM99c	2	2	2	2	2	2	2	2	2	Sequence ID: AERY01000066.1	208	Australia		Contig	82361	7968-9038 (rv)	2772
V1(lct)a1	AB210	2	2	2	2	2	2	2	2	2	AEOX01000000	218	UK		Contig	82534	11718 12788 (rv)	2773
V1(lct)a1	3990	2	2	2	2	2	2	2	2	2	AEOY01000000	437	Italy	2006	Contig	5413	20569-21639 (fw)	2774
V1(lct)a1	ABNIH2	2	2	2	2	2	2	2	2	2	AFTA01000000	348	USA	2007	Contig	5478	26830-27900 (rv)	2775
V1(lct)a1	AB5711	2	2	2	2	2	2	2	2	2	Sequence ID: AHAJ01000035.1	452	USA	2009	Contig	9608	20575-21645 (fw)	2777
V1(lct)a1	W6976	2	2	2	2	2	2	2	2	2	Sequence ID: AIEG01000017.1		UK		Contig	8143	20566-21636 (fw)	2778
V1(lct)a1	W7282	2	2	2	2	2	2	2	2	2	Sequence ID: AIEH01000037.1	218	UK		Contig	82615	11782-12852 (rv)	2779
V1(lct)a1	Naval-17	2	2	2	2	2	2	2	2	2	Sequence ID: AFDO01000006.1	848	USA		Contig	82693	168283-169353 (rv)	2780
V1(lct)a1	OIFC189	2	2	2	2	2	2	2	2	2	Sequence ID: AFDM01000008.1	208	USA		Contig	82703	154789-155859 (fw)	2781
V1(lct)a1	ZWS1122	2	2	2	2	2	2	2	2	2	Sequence ID: AMGR01000050.1	368	China	2011	Contig	9660	11538-12608 (rv)	2783
V1(lct)a1	ZWS1219	2	2	2	2	2	2	2	2	2	AMGS01000000	368	China	2011	Contig	82724	11538-12608 (rv)	2784
V1(lct)a1	AB_1582-8	2	2	2	2	2	2	2	2	2	AMHB00000000.1	208	USA		Contig	82943	77725-78795 (fw)	2785
V1(lct)a1	AB_1766_8	2	2	2	2	2	2	2	2	2	AMJO01000000	208	USA		Contig	83246	74994-76064 (fw)	2787
V1(lct)a1	AB_515-8	2	2	2	2	2	2	2	2	2	AMHU00000000.1	208	USA		Contig	9916	39-1109 (rv)	2789
V1(lct)a1	AB_908-12	2	2	2	2	2	2	2	2	2	AMHV00000000.1	208	USA		Contig	83496	102988-104058 (rv)	2790
V1(lct)a1	AB_TG2022	2	2	2	2	2	2	2	2	2	AMIF00000000.1	1326	USA		Contig	10104	60763-61833 (fw)	2791
V1(lct)a1	AB_TG2023	2	2	2	2	2	2	2	2	2	AMIG00000000.1	1326	USA		Contig	83586	64061-65131 (fw)	2792
V1(lct)a1	AB_TG2026	2	2	2	2	2	2	2	2	2	AMIH01000000	208	USA		Contig	83882	101560-102630 (fw)	2793
V1(lct)a1	AB_TG2631	2	2	2	2	2	2	2	2	2		208	USA			84446	101560-102630 (fw)	2794
V1(lct)a1	AB_TG27323	2	2	2	2	2	2	2	2	2	AMIN01000000	208	USA			84567	101578-102648 (fw)	2795
V1(lct)a1	AB_TG27331	2	2	2	2	2	2	2	2	2	AMIP00000000.1	208	USA		Contig	84780	101580-102650 (fw)	2796
V1(lct)a1	AB_TG5064	2	2	2	2	2	2	2	2	2					Contig	84917	50-1120 (rv)	2797
V1(lct)a1	AB_2009-04-02-7	2	2	2	2	2	2	2	2	2	AMHT00000000.1	208	USA		Contig	85281	39241-40311 )rv)	2799
V1(lct)a1	AB_908-14-7	2	2	2	2	2	2	2	2	2			USA		Contig	6080	16884-17954 (rv)	2800
V1(lct)a1	AB_909-05	2	2	2	2	2	2	2	2	2	AMIA00000000.1	208	USA		Contig	85492	68986-70056 (rv)	2801
V1(lct)a1	AB_909-14-7	2	2	2	2	2	2	2	2	2		208	USA		Contig	85645	13266-14336 (fw)	2802
V1(lct)a1	AB_TG27327	2	2	2	2	2	2	2	2	2		208	USA		Contig	86252	101576-102646 (fw)	2803
V1(lct)a1	AB_TG27335	2	2	2	2	2	2	2	2	2	AMIQ00000000.1	208	USA		Contig	86366	11557-12627 (rv)	2804
V1(lct)a1	OIFC180	2	2	2	2	2	2	2	2	2	AMDQ00000000.1	848	USA	2003	Contig	7424	53065-54135 (rv)	2805
V1(lct)a1	AB_2008-23-07-01-7	2	2	2	2	2	2	2	2	2	AMHR00000000.1	208	USA		Contig	86428	344-1414 (rv)	2806
V1(lct)a1	Naval-113	2	2	2	2	2	2	2	2	2	AMZU00000000.1	208	USA		Contig	86745	27232-28302 (rv)	2807
V1(lct)a1	53264	2	2	2	2	2	2	2	2	2	Sequence ID: ALPW01000085.1	208	Denmark		Contig	86892	39624-40694 (rv)	2808
V1(lct)a1	OIFC338	2	2	2	2	2	2	2	2	2	AMFX00000000.1	350	USA		Contig	10525	83389-84459 (rv)	2809
V1(lct)a1	AB1H8	2	2	2	2	2	2	2	2	2	ANNC01000000	208	China	2005	Contig	86962	39447-40517 (rv)	2810
V1(lct)a1	ABNIH23	2	2	2	2	2	2	2	2	2	APBK00000000.1	348	USA	2009	Contig	89277	20589-21659 (fw)	2812
V1(lct)a1	ABNIH13	2	2	2	2	2	2	2	2	2	APBB00000000.1	348	USA	2009	Contig	89525	27083-28153 (rv)	2813
V1(lct)a1	ABNIH26	2	2	2	2	2	2	2	2	2	AOGD00000000.1	348	USA	2007	Contig	89706	20566-21636 (fw)	2814
V1(lct)a1	ABNIH14	2	2	2	2	2	2	2	2	2	APBC00000000.1	348	USA	2007	Contig	89919	27279-28349 (rv)	2815
V1(lct)a1	ABNIH15	2	2	2	2	2	2	2	2	2	APBD00000000.1	348	USA	2007	Contig	90061	27234-28304 (rv)	2816
V1(lct)a1	ABNIH16	2	2	2	2	2	2	2	2	2	APBE00000000.1	348	USA	2007	Contig	90440	27243-28313 (rv)	2817
V1(lct)a1	ABNIH17	2	2	2	2	2	2	2	2	2	APBE00000000.1	348	USA	2007	Contig	90621	62535-63605 (fw)	2818
V1(lct)a1	ABNIH20	2	2	2	2	2	2	2	2	2	APBI00000000.1	348	USA	2009	Contig	91122	27221-28291 (rv)	2819
V1(lct)a1	ABNIH24	2	2	2	2	2	2	2	2	2	APBL00000000.1	348	USA	2008	Contig	91468	26012-27082 (rv)	2820
V1(lct)a1	48055	2	2	2	2	2	2	2	2	2	Sequence ID: AOSP01000041.1	208	Denmark	2010	Contig	91596	39512-40582 (rv)	2821
V1(lct)a1	TG22192	2	2	2	2	2	2	2	2	2	ASFQ00000000.1	1326	USA		Contig	92145	53692-54762 (rv)	2824
V1(lct)a1	TG22202	2	2	2	2	2	2	2	2	2	ASFU00000000.1	208	USA		Contig	92184	12627-13697 (rv)	2825
V1(lct)a1	TG22212	2	2	2	2	2	2	2	2	2	ASFW00000000.1	939	USA		Contig	92270	64111-65181 (fw)	2826
V1(lct)a1	TG27299	2	2	2	2	2	2	2	2	2	ASGB00000000.1	208	USA		Contig	92305	11555-12625 (rv)	2827
V1(lct)a1	TG27315	2	2	2	2	2	2	2	2	2	ASGE00000000.1	208	USA		Contig	92488	101593-102663 (fw)	2828
V1(lct)a1	TG27319	2	2	2	2	2	2	2	2	2	ASGF00000000.1	208	USA		Contig	92599	101810-102880 (fw)	2829
V1(lct)a1	TG27371	2	2	2	2	2	2	2	2	2	ASGF00000000.1	208	USA		Contig	92712	101574-102644 (fw)	2830
V1(lct)a1	TG27379	2	2	2	2	2	2	2	2	2	ASGH00000000.1	208	USA		Contig	10716	107068-108138 (fw)	2831
V1(lct)a1	TG27383	2	2	2	2	2	2	2	2	2	ASGH00000000.1	208	USA		Contig	92831	101580-102650 (fw)	2832
V1(lct)a1	TG27407	2	2	2	2	2	2	2	2	2	ASGN00000000.1	208	USA		Contig	92961	12480-13550 (rv)	2833
V1(lct)a1	TG27411	2	2	2	2	2	2	2	2	2	ASGO00000000.1	208	USA		Contig	93069	107067-108137 (fw)	2834
V1(lct)a1	TG15239	2	2	2	2	2	2	2	2	2	ASFA00000000.1	348	USA		Contig	93165	26200-27270 (rv)	2835
V1(lct)a1	TG15238	2	2	2	2	2	2	2	2	2	ASEZ00000000.1	348	USA		Contig	93233	26182-27252 )rv)	2836
V1(lct)a1	TG15233	2	2	2	2	2	2	2	2	2	ASEV00000000.1	348	USA		Contig	10878	26202-27272 (rv)	2837
V1(lct)a1	TG15236	2	2	2	2	2	2	2	2	2	ASEX00000000.1	348	USA		Contig	89137	26840-27910 (rv)	2838
V1(lct)a1	TG15237	2	2	2	2	2	2	2	2	2	ASEY00000000.1	1023	USA		Contig	21827	26192-27262 (rv)	2839
V1(lct)a1	TG2012	2	2	2	2	2	2	2	2	2	ASFE00000000.1	1326	USA		Contig	10934	53975-55045 (rv)	2840
V1(lct)a1	TG2013	2	2	2	2	2	2	2	2	2	ASFF00000000.1	208	USA		Contig	11005	107067-108137 (fw)	2841
V1(lct)a1	TG2014	2	2	2	2	2	2	2	2	2	ASFG00000000.1	208	USA		Contig	91685	11583-12653 (rv)	2842
V1(lct)a1	TG22110	2	2	2	2	2	2	2	2	2	ASFJ00000000.1	1326	USA		Contig	91755	39493-40563 (rv)	2843
V1(lct)a1	Perm	2	2	2	2	2	2	2	2	2		208	Russia		Contig	91995	13901-14971 (rv)	2844	Clinical isolate, blood sample
V1(lct)a1	DU202	2	2	2	2	2	2	2	2	2	CP017152	423	South Korea		Genome	6364	535238-536308 (rv)	2845
V1(lct)a1	MRY09-0642	2	2	2	2	2	2	2	2	2	Sequence ID: BASA01000016.1	208	Japan	2008	Contig	93394	20574-21644 (fw)	2846
V1(lct)a1	MRY10-0558	2	2	2	2	2	2	2	2	2	Sequence ID: BASB01000009.1	208	Japan	2010	Contig	93466	75079-76149 (fw)	2847
V1(lct)a1	MRY12-0277	2	2	2	2	2	2	2	2	2	Sequence ID: BASC01000014.1	208	Japan	2012	Contig	93515	20574-21644 (fw)	2848
V1(lct)a1	UH0207	2	2	2	2	2	2	2	2	2	Sequence ID: AYGS01000034.1	208	USA	2007	Contig	93655	11527-12597 (rv)	2849
V1(lct)a1	UH0807	2	2	2	2	2	2	2	2	2	Sequence ID: AYGQ01000166.1	350	USA	2007	Contig	93706	82885-83955 (rv)	2850
V1(lct)a1	UH1007	2	2	2	2	2	2	2	2	2	Sequence ID: AYGP01000068.1	208	USA	2007	Contig	94040	101588-102658 (fw)	2851
V1(lct)a1	UH10007	2	2	2	2	2	2	2	2	2	Sequence ID: AYGO01000138.1	208	USA	2007	Contig	94065	11575-12645 (rv)	2852
V1(lct)a1	UH0707	2	2	2	2	2	2	2	2	2	Sequence ID: AYGR01000003.1	350	USA	2007	Contig	94492	39513-40583 (rv)	2853
V1(lct)a1	UH10107	2	2	2	2	2	2	2	2	2		208	USA	2007	Contig	94537	11571-12641 (rv)	2854
V1(lct)a1	UH10707a	2	2	2	2	2	2	2	2	2		350	USA	2007	Contig	94653	58566-59636 (fw)	2855
V1(lct)a1	UH11608	2	2	2	2	2	2	2	2	2	Sequence ID: AYGL01000032.1	208	USA	2008	Contig	94777	11561-12631 (rv)	2856
V1(lct)a1	UH12308	2	2	2	2	2	2	2	2	2	Sequence ID: AYGJ01000024.1	208	USA	2008	Contig	94842	101580-102650 (fw)	2857
V1(lct)a1	UH12408	2	2	2	2	2	2	2	2	2	Sequence ID: AYGI01000034.1	208	USA	2008	Contig	94955	101592-102662 (fw)	2858
V1(lct)a1	UH12808	2	2	2	2	2	2	2	2	2	Sequence ID: AYGH01000063.1	208	USA	2008	Contig	95051	101594-102664 (fw)	2859
V1(lct)a1	UH13908	2	2	2	2	2	2	2	2	2	Sequence ID: AYGG01000028.1	208	USA	2008	Contig	95166	11573-12643 (rv)	2860
V1(lct)a1	UH14508	2	2	2	2	2	2	2	2	2		208	USA	2008	Contig	95272	11565-12635 (rv)	2861
V1(lct)a1	UH15208	2	2	2	2	2	2	2	2	2	Sequence ID: AYGE01000088.1	208	USA	2008	Contig	95494	11571-12641 (rv)	2862
V1(lct)a1	UH16008	2	2	2	2	2	2	2	2	2	Sequence ID: AYGD01000098.1	208	USA	2008	Contig	95552	11575-12645 (rv)	2863
V1(lct)a1	UH16108	2	2	2	2	2	2	2	2	2	Sequence ID: AYGC01000005.1	208	USA	2008	Contig	95693	93990-95060 (rv)	2864
V1(lct)a1	UH18608	2	2	2	2	2	2	2	2	2	Sequence ID: AYGA01000055.1	208	USA	2008	Contig	95812	97481-98551 (fw)	2865
V1(lct)a1	UH19908	2	2	2	2	2	2	2	2	2	Sequence ID: AYFY01000074.1	208	USA	2008	Contig	95914	77562-78632 (fw)	2866
V1(lct)a1	UH20108	2	2	2	2	2	2	2	2	2		208	USA	2008	Contig	95938	11568-12638 (rv)	2867
V1(lct)a1	UH2307	2	2	2	2	2	2	2	2	2	Sequence ID: AYFU01000028.1	208	USA	2007	Contig	96053	39191-40261 (rv)	2869
V1(lct)a1	UH8107	2	2	2	2	2	2	2	2	2		208	USA	2007	Contig	96132	64266-65336 (fw)	2870
V1(lct)a1	UH8407	2	2	2	2	2	2	2	2	2	Sequence ID: AYFC01000060.1	208	USA	2007	Contig	96300	11563-12633 (rv)	2871
V1(lct)a1	UH8707	2	2	2	2	2	2	2	2	2		208	USA	2007	Contig	96423	101584-102654 (fw)	2872
V1(lct)a1	UH8807	2	2	2	2	2	2	2	2	2		208	USA	2007	Contig	96480	11527-12597 (rv)	2873
V1(lct)a1	UH9007	2	2	2	2	2	2	2	2	2		208	USA	2007	Contig	96643	11525-12595 (rv)	2874
V1(lct)a1	UH9707	2	2	2	2	2	2	2	2	2		208	USA	2007	Contig	96898	11549-12619 (rv)	2875
V1(lct)a1	UH9907	2	2	2	2	2	2	2	2	2		208	USA	2007	Contig	97009	64274-65344 (fw)	2876
V1(lct)a1	UH2907	2	2	2	2	2	2	2	2	2	Sequence ID: AYFS01000036.1	350	USA	2007	Contig	11189	58528-59598 (fw)	2877
V1(lct)a1	UH2707	2	2	2	2	2	2	2	2	2		350	USA	2007	Contig	97194	39288-40358 (rv)	2878
V1(lct)a1	UH9907	2	2	2	2	2	2	2	2	2		208	USA	2007	Contig	97009	64274-65344 (fw)	2879
V1(lct)a1	UH10707b	2	2	2	2	2	2	2	2	2		350	USA	2007	Contig	97341	607488-608558 (rv)	2880
V1(lct)a1	UH5307	2	2	2	2	2	2	2	2	2		208	USA	2007	Contig	99394	11559-12629 )rv)	2881
V1(lct)a1	UH5707	2	2	2	2	2	2	2	2	2	Sequence ID: AYFN01000030.1	208	USA	2007	Contig	99552	77516-78586 (fw)	2882
V1(lct)a1	UH6107	2	2	2	2	2	2	2	2	2		208	USA	2007	Contig	99763	77516-78586 (fw)	2883
V1(lct)a1	UH6207	2	2	2	2	2	2	2	2	2		208	USA	2007	Contig	99799	97441-98511 (fw)	2884
V1(lct)a1	UH7707	2	2	2	2	2	2	2	2	2	Sequence ID: AYFG01000176.1	350	USA	2007	Contig	100004	39558-40628 (rv)	2885
V1(lct)a1	UH7807	2	2	2	2	2	2	2	2	2	Sequence ID: AYFF01000078.1	208	USA	2007	Contig	100170	11529-12599 (rv)	2886
V1(lct)a1	CI77	2	2	2	2	2	2	2	2	2		208	Irak	2005	Contig	100335	26346-27416 (rv)	2887
V1(lct)a1	UH2107	2	2	2	2	2	2	2	2	2	Sequence ID: AYFW01000104.1	208	USA	2007	Contig	100477	39192-40262 (rv)	2888
V1(lct)a1	UH3807	2	2	2	2	2	2	2	2	2	Sequence ID: AYFR01000069.1	208	USA	2007	Contig	100552	11523-12593 (rv)	2889
V1(lct)a1	1247182	2	2	2	2	2	2	2	2	2	Sequence ID: JEZF01000008.1	348	USA		Contig	100663	107035-108105 (fw)	2890
V1(lct)a1	1046051	2	2	2	2	2	2	2	2	2	Sequence ID: JEYZ01000003.1	348	USA		Contig	100725	77294-78364 (fw)	2891
V1(lct)a1	1036938	2	2	2	2	2	2	2	2	2	Sequence ID: JEYT01000002.1	348	USA		Contig	100959	77550-78620 fw)	2892
V1(lct)a1	1051176	2	2	2	2	2	2	2	2	2	Sequence ID: JEZB01000009.1	208	USA		Contig	101181	3496-4566 (fw)	2893
V1(lct)a1	58452	2	2	2	2	2	2	2	2	2	Sequence ID: JEZV01000009.1	348	USA		Contig	101275	56463-57533 (rv)	2894
V1(lct)a1	532413	2	2	2	2	2	2	2	2	2	Sequence ID: JEZO01000008.1	348	USA		Contig	101350	102216 103286 (fw)	2895
V1(lct)a1	1277411	2	2	2	2	2	2	2	2	2	Sequence ID: JEXL01000045.1	208	USA		Contig	101528	26391-27461 (rv)	2896
V1(lct)a1	1440750	2	2	2	2	2	2	2	2	2	Sequence ID: JEXQ01000043.1	208	USA		Contig	101880	3564-4634 (fw)	2897
V1(lct)a1	1526966	2	2	2	2	2	2	2	2	2	Sequence ID: JEXV01000010.1	348	USA		Contig	102160	39573-40643 (rv)	2898
V1(lct)a1	1291820	2	2	2	2	2	2	2	2	2	Sequence ID: JEXK01000037.1	208	USA		Contig	102255	3486-4556 (fw)	2899
V1(lct)a1	1552865	2	2	2	2	2	2	2	2	2	Sequence ID: JEXY01000038.1	208	USA		Contig	102456	3512-4582 (fw)	2900
V1(lct)a1	323408	2	2	2	2	2	2	2	2	2	Sequence ID: JFCZ01000040.1	208	USA		Contig	102619	26505-27575 (rv)	2901
V1(lct)a1	1552389	2	2	2	2	2	2	2	2	2	Sequence ID: JFCS01000035.1	208	USA		Contig	102694	27254-28324 (rv)	2902
V1(lct)a1	1488685	2	2	2	2	2	2	2	2	2	Sequence ID: JFCT01000037.1	208	USA		Contig	102757	27243-28313 (rv)	2903
V1(lct)a1	825610	2	2	2	2	2	2	2	2	2	Sequence ID: JFEZ01000043.1	208	USA		Contig	102851	26411-27481 (rv)	2904
V1(lct)a1	1207552	2	2	2	2	2	2	2	2	2	Sequence ID: JFEC01000009.1	348	USA		Contig	102954	54826-55896 (fw)	2905
V1(lct)a1	273929	2	2	2	2	2	2	2	2	2	Sequence ID: JFEO01000012.1	348	USA		Contig	103130	26438-27508 (rv)	2906
V1(lct)a1	23671	2	2	2	2	2	2	2	2	2	Sequence ID: JFEN01000010.1	348	USA		Contig	103262	39594-40664 (rv)	2907
V1(lct)a1	145660	2	2	2	2	2	2	2	2	2	Sequence ID: JFXU01000038.1	208	USA		Contig	103337	3461-4531 (fw)	2908
V1(lct)a1	339786	2	2	2	2	2	2	2	2	2	Sequence ID: JFXO01000036.1	208	USA		Contig	103433	27226-28296 (rv)	2909
V1(lct)a1	70136	2	2	2	2	2	2	2	2	2	Sequence ID: JFYK01000034.1	208	USA		Contig	103540	3436-4506 (fw)	2910
V1(lct)a1	730795	2	2	2	2	2	2	2	2	2	Sequence ID: JFYB01000035.1	208	USA		Contig	103632	27241-28311 (rv)	2911
V1(lct)a1	1428368	2	2	2	2	2	2	2	2	2	Sequence ID: JFXM02000011.1	208	USA		Contig	103642	44381-45451 (rv)	2912
V1(lct)a1	11126	2	2	2	2	2	2	2	2	2	Sequence ID: JFWS01000039.1	208	USA		Contig	103725	27253-28323 (rv)	2913
V1(lct)a1	45002_6	2	2	2	2	2	2	2	2	2	Sequence ID: JFUV01000041.1	208	USA		Contig	103897	26814-27884 (rv)	2914
V1(lct)a1	45002_7	2	2	2	2	2	2	2	2	2	Sequence ID: JFUU01000038.1	208	USA		Contig	103935	3451-4521 (fw)	2915
V1(lct)a1	45002_8	2	2	2	2	2	2	2	2	2	Sequence ID: JFUT01000037.1	208	USA		Contig	104539	2000-3070 (fw)	2916
V1(lct)a1	45002_5	2	2	2	2	2	2	2	2	2	Sequence ID: JFUW01000036.1	208	USA		Contig	104617	3464-4534 (fw)	2917
V1(lct)a1	45002_10	2	2	2	2	2	2	2	2	2		208	USA		Contig	104774	538-1608 (fw)	2918
V1(lct)a1	45002_3	2	2	2	2	2	2	2	2	2	Sequence ID: JFUY01000039.1	208	USA		Contig	104876	4351-5421 (fw)	2919
V1(lct)a1	45002_4	2	2	2	2	2	2	2	2	2	Sequence ID: JFUX01000038.1	209	USA		Contig	104925	4347-5417 (fw)	2920
V1(lct)a1	1539026	2	2	2	2	2	2	2	2	2	Sequence ID: JMNH01000040.1	208	USA		Contig	97989	26405-27475 )rv)	2928
V1(lct)a1	45057_1	2	2	2	2	2	2	2	2	2	Sequence ID: JMPE01000053.1	208	USA		Contig	98252	3489-4559 (fw)	2929
V1(lct)a1	45002_9	2	2	2	2	2	2	2	2	2	Sequence ID: JMPG01000043.1	1024	USA		Contig	21997	26372-27442 )rv)	2930
V1(lct)a1	1146103	2	2	2	2	2	2	2	2	2	Sequence ID: JMNS01000040.1	208	USA		Contig	87307	26130-27200 (rv)	2931
V1(lct)a1	1276470-132	2	2	2	2	2	2	2	2	2	Sequence ID: JMOK01000036.1	208	USA		Contig	87628	26575-27645 (rv)	2932
V1(lct)a1	LY3	2	2	2	2	2	2	2	2	2	Sequence ID: JDSX01000024.1	195	China	2013	Contig	11544	72161-73231 (fw)	2933
V1(lct)a1	LY6	2	2	2	2	2	2	2	2	2		457	China	2013	Contig	88142	3677-4747 (rv)	2934
V1(lct)a1	LY7	2	2	2	2	2	2	2	2	2		457	China	2013	Contig	12085	11585-12655 (rv)	2935
V1(lct)a1	LY9	2	2	2	2	2	2	2	2	2	Sequence ID: JDTD01000014.1	208	China	2013	Contig	98487	97491-98561 (fw)	2936
V1(lct)a1	LY4	2	2	2	2	2	2	2	2	2	Sequence ID: JDSY01000037.1	208	China	2013	Contig	99247	11569-12639 (rv)	2938
V1(lct)a1	LY5	2	2	2	2	2	2	2	2	2	Sequence ID: JDSZ01000012.	208	China	2013	Contig	99304	11581-12651 (rv)	2939
V1(lct)a1	TCM206	2	2	2	2	2	2	2	2	2	Sequence ID: JMRW01000019.1	381	China	2012	Contig	12151	101531-102601 (fw)	2940
V1(lct)a1	T25	2	2	2	2	2	2	2	2	2		195	Thailand	2010	Contig	88445	11510-12580 (rv)	2941
V1(lct)a1	341	2	2	2	2	2	2	2	2	2	Sequence ID: JQSD01000014.1	938	Malaysia	2013	Contig	12246	11578-12648 (rv)	2942
V1(lct)a1	NCGM 237	2	2	2	2	2	2	2	2	2	AP013357.1	455	Japan	2012	Genome	45473	645349-646419 (fw)	3063
V1(lct)a1	CSO1	2	2	2	2	2	2	2	2	2	HG977522.1	208	unknown		Genome	45475	627521-628591 (fw)	3065
V1(lct)a1	CR17	2	2	2	2	2	2	2	2	2	HG977526.1	208	unknown		Genome	45476	627523-628593 (fw)	3066
V1(lct)a1	XH386	2	2	2	2	2	2	2	2	2	CP010779	208	China	2014	Genome	45481	626620-627690 (fw)	3071
V1(lct)a1	KBN10P02143	2	2	2	2	2	2	2	2	2	CP013924.1	191	South Korea	2012	Genome	45483	622060-623130 (fw)	3073
V1(lct)a1	YU-R612	2	2	2	2	2	2	2	2	2	CP014215.1	191	South Korea	2014	Genome	45485	3117487-3118557 (rv)	3170
V1(lct)a1	XH860	2	2	2	2	2	2	2	2	2	CP014538.1	457	China	2009	Genome	45486	611183-612253 (fw)	3171
V1(lct)a1	XH859	2	2	2	2	2	2	2	2	2	CP014539.1	368	China	2009	Genome	45487	3166724-3167794 (rv)	3172
V1(lct)a1	XH856	2	2	2	2	2	2	2	2	2	CP014541.1	381	China	2010	Genome	45489	625504-626574 (fw)	3174
V1(lct)a1	TYTH-2	2	2	2	2	2	2	2	2	2	Sequence ID: AGSQ01000026.1	455	Taiwan	2007	Contig	24994	97451-98521 (fw)	3178
V1(lct)a1	CR-D15	2	2	2	2	2	2	2	2	2		195	Croatia	2016		120974	9223-10293 (fw=	3474
V1(lct)a1	CR-D27	2	2	2	2	2	2	2	2	2			Croatia	2016		121829	24268-25338 (fw)	3476
V1(lct)a1	CR-EF31	2	2	2	2	2	2	2	2	2		195	Croatia	2016		122689	11591-12661 (rv)	3479
V1(lct)a1	CR-EF7	2	2	2	2	2	2	2	2	2		195	Croatia	2015		123222	366-1436 (fw)	3480
V1(lct)a1	CR-EF8	2	2	2	2	2	2	2	2	2		195	Croatia	2015		123545	11591-12661 (rv)	3481
V1(lct)a1	CR-IN30	2	2	2	2	2	2	2	2	2		195	Croatia	2015		123644	8453-9523 (rv)	3482
V1(lct)a1	CR-IN39	2	2	2	2	2	2	2	2	2		195	Croatia	2015		124289	11591-12661 (rv)	3483
V1(lct)a1	CR-N31	2	2	2	2	2	2	2	2	2		195	Croatia	2015		124974	11589-12659 (rv)	3485
V1(lct)a1	CR-S14	2	2	2	2	2	2	2	2	2		195	Croatia	2016		125268	11589-12659 (rv)	3486
V1(lct)a1	CR-S2	2	2	2	2	2	2	2	2	2		195	Croatia	2015		126023	11587-12657 (rv)	3488
V1(lct)a1	ZQ1	2	2	2	2	2	2	2	2	2	Sequence ID: PHHB02000005.1	1052	Iraq	2016	Contig		97770-98840	3827
V1(lct)a1	ZQ2	2	2	2	2	2	2	2	2	2	Sequence ID: PHKA02000147.1		Iraq	2016	Contig		35043-36113 (rv)	3828
V1(lct)a1	ZQ7	2	2	2	2	2	2	2	2	2	Sequence ID: PHJV02000006.1	1052	Iraq	2016	Contig		97788-98858 (fw)	3833
V1(lct)a1	CRAB-GPS-28	2	2	2	2	2	2	2	2	2		436.183	Greece	2012		144263	96454-97524 (fw)	4051
V1(lct)a1	CRAB-GPS-47	2	2	2	2	2	2	2	2	2		437.184	Greece	1995		144375	101677-102747 (fw)	4053
V1(lct)a1	1312671	2	2	2	2	2	2	2	2	2		1962	USA			144939	101940-103010 (fw)	4130
V1(lct)a1	2018-12-18	2	2	2	2	2	2	2	2	2		1956	USA			144977	97555-98625 (fw)	4131
V1(lct)a1	ACC5214A11	2	2	2	2	2	2	2	2	2		1956	Sweden	2019		151804	101596-102666 (fw)	4172
V1(lct)a1	1702649	2	2	2	2	2	2	2	2	2		1578.21	USA	2017		155582	101666-102736 (fw)	4430
V1(lct)a1	1501103	2	2	2	2	2	2	2	2	2		473.206	USA	2015		155813	101666-102736 (fw)	4432
V1(lct)a1	1601174	2	2	2	2	2	2	2	2	2		1050.21	USA	2015		155865	97555-98625 (fw)	4433
V1(lct)a1	1601108	2	2	2	2	2	2	2	2	2			USA	2015		156133	2715-3785 (fw)	4440
V1(lct)a1	ABAY12003	2	2	2	2	2	2	2	2	2	Sequence ID: QHFH01000033.1		South Korea	2012	Contig	156194	11552-12622 (rv)	4444
V1(lct)a1	ABAY13017	2	2	2	2	2	2	2	2	2	Sequence ID: QHEA01000027.1		South Korea	2013	Contig	156268	11552-12622 )rv)	4445
V1(lct)a1	NIPH 1362	2	13	2	2	2	2	2	47	2 (SLV)		437	Czech Republic	2000	Contig	5295	39372-40442 (rv)	2765
V1(lct)a1	1287985	2	2	2	2	2	1	2	195	2 (SLV)		281	USA		Contig	6961	159375-160445 (rv)	2437
V1(lct)a1	IS-143	2	2	2	2	2	37	2	414	2 (SLV)		265	Iraq	2008	Contig	7396	103135-104205 (fw)	2782
V1(lct)a1	929679-598	2	2	2	2	68	2	2	415	2 (SLV)		991	USA		Contig	16984	18170-19240 (fw)	2641
V1(lct)a1	AB_2008-15-45	2	2	2	2	68	2	2	415	2 (SLV)		353	USA	2008	Contig	9712	39241-40311 (rv)	2788
V1(lct)a1	AB_2008-15-70	2	2	2	2	68	2	2	415	2 (SLV)		353	USA		Contig	10385	39241-40311 (rv)	2798
V1(lct)a1	16553_6	2	2	2	2	68	2	2	415	2 (SLV)		353	USA		Contig	6383	18090-19160 (fw)	2921
V1(lct)a1	16553_2	2	2	2	2	68	2	2	415	2 (SLV)		353	USA		Contig	97412	159660-160730 (rv)	2922
V1(lct)a1	16553_4	2	2	2	2	68	2	2	415	2 (SLV)		353	USA		Contig	97489	158096-159166 (rv)	2923
V1(lct)a1	16553_3	2	2	2	2	68	2	2	415	2 (SLV)		353	USA		Contig	97569	18619-19689 (fw)	2924
V1(lct)a1	16553_10	2	2	2	2	68	2	2	415	2 (SLV)		353	USA		Contig	11397	159777-160847 (rv)	2925
V1(lct)a1	16553_9	2	2	2	2	68	2	2	415	2 (SLV)		353	USA		Contig	97782	160037-161107 (rv)	2926
V1(lct)a1	16553_8	2	2	2	2	68	2	2	415	2 (SLV)		353	USA		Contig	97878	18001-19071 (fw)	2927
V1(lct)a1	1051830	2	2	2	2	99	2	2	523	2 (SLV)		974	USA		Contig	6469	147034-148104 (rv)	2392
V1(lct)a1	UH8907	2	97	2	2	2	2	2	524	2 (SLV)		208	USA		Contig	11125	11523-12593 (rv)	2868
V1(lct)a1	24812_4	2	2	2	2	2	50	2	525	2 (SLV)		281	USA		Contig	6762	60872-61942 (fw)	2431
V1(lct)a1	25253_7	2	106	2	2	2	2	2	661	2 (SLV)		281	USA		Contig	51969	60004-61074 (rv)	2502
V1(lct)a1	44467_10	2	2	2	58	2	2	2	662	2 (SLV)		349	USA		Contig	61019	60284-61354 (fw)	2560
V1(lct)a1	756476	2	2	2	2	2	4	2	664	2 (SLV)		281	USA		Contig	69015	60974-62044 (fw)	2640
V1(lct)a1	24812_8	2	2	100	2	2	2	2	668	2 (SLV)		990	USA		Contig	16258	94245-95315 (rv)	2637
V1(lct)a1	34654	2	2	102	2	2	2	2	670	2 (SLV)		976	USA		Contig	14323	39929-40999 (rv)	2414
V1(lct)a1	1482820	2	2	2	2	113	2	2	671	2 (SLV)		980	USA		Contig	14998	60977-62047 )fw)	2453
V1(lct)a1	25442_9	2	2	2	2	114	2	2	674	2 (SLV)		989	USA		Contig	16149	11781-12851 (rv)	2609
V1(lct)a1	MD-CRE041-MD-M05329	2	2	2	2	2	2	148	1154	2 (SLV)		208	USA	2017	Contig	130953	3311-4381 (fw)	3790
V1(lct)a1	1397084	2	2	2	nd	2	2	2	nd	2* (SLV)d		349	USA		Contig	24582	12073-13143 (rv)	2403
V1(lct)a1	BAL 242	2	2	2	2	2	2	4	570	2* (SLV)d	Sequence ID: CZWF01000015.1		Vietnam	2011			9514-10584 (fw)	nd
V1(lct)a1	CRE449/2014	nd	2	2	2	2	2	2	nd	2* (SLV)d			Malaysia	2014	Contig	144621	11570-12640 (rv)	4128
V1(lct)a1	25442_7	103	2	103	2	2	2	2	673	2** (DLV)d		988	USA		Contig	16003	11853-12923 (rv)	2608
V1(lct)a1	NIPH 70	1	2	2	2	3	1	2	36			296	Czech Republic	1992	Contig	47	89273-90343 (fw)	2242
V1(lct)a1	AB_2007-09-110-01-7	3	74	2	3	6	1	16	429	497** (DLV)			USA		Contig	75725	39381-40451 (rv)	2658
V1(lct)a2
V1(lct)a2	CRAB-GPS-11	2	2	2	2	2	2	2	2	2		350	Germany	2007	Contig	144122	101639-102709 (fw)	4050
V1(lct)a2	CRAB-GPS-29	2	2	2	2	2	2	2	2	2		452	Greece		Contig	144321	62814-63884 (fw)	4052
V1(lct)a3
V1(lct)a3	98826	2	2	2	2	2	2	2	2	2		281	USA			48087	60254-61324 (fw)	2464
V1(lct)a3	44895_9	2	2	2	2	2	2	2	2	2		281	USA			48985	29911-30981 (rv)	2473
V1(lct)a3	44895_8	2	2	2	2	2	2	2	2	2		281	USA			49086	39805-40875 (rv)	2474
V1(lct)a3	44895_4	2	2	2	2	2	2	2	2	2		281	USA			49375	60848-61918 (rv)	2475
V1(lct)a3	44895_10	2	2	2	2	2	2	2	2	2		281	USA			50430	74778-75848 (rv)	2485
V1(lct)a3	44895_1	2	2	2	2	2	2	2	2	2		281	USA			50581	60991-62061 (fw)	2486
V1(lct)a3	44895_2	2	2	2	2	2	2	2	2	2		281	USA			50790	60973-62043 (fw)	2487
V1(lct)a3	44895_5	2	2	2	2	2	2	2	2	2		281	USA			52178	60977-62047 (fw)	2503
V1(lct)a3	44895_6	2	2	2	2	2	2	2	2	2		281	USA			52346	60111-61181 (rv)	2504
V1(lct)a3	44857_10	2	2	2	2	2	2	2	2	2		281	USA			54983	60685-61755 (rv)	2522
V1(lct)a3	44857_9	2	2	2	2	2	2	2	2	2		281	USA			55278	26777-27847 (rv)	2523
V1(lct)a3	44895_3	2	2	2	2	2	2	2	2	2		281	USA			52459	39259-40329 (rv)	2505
V1(lct)a3	45057_4	2	2	2	2	2	2	2	2	2		281	USA			65495	40013-41083 (rv)	2592
V1(lct)a3	44839_10	2	2	2	2	2	2	2	2	2		281	USA			65833	60209-61279 (fw)	2596
V1(lct)a3	44839_8	2	2	2	2	2	2	2	2	2		281	USA			67479	60972-62042 (fw)	2613
V1(lct)a3	44839_9	2	2	2	2	2	2	2	2	2		281	USA			67783	60178-61248 (fw)	2616
V1(lct)a4	658C	3	139	2	1	15	4	4	930			1437	Poland	2013		114270	7916-8986 (rv)	3378
V1(lct)a5
V1(lct)a5	AbH12o-A2	26	2	2	2	29	4	5	79	79	CP009534.1	924	USA		Genome	198	3233224-3234294 (rv)	2957
V1(lct)a5	AB030	26	2	2	2	29	4	5	79	79	CP009257.1	758	Canada		Genome	199	2143428-2144498 )rv)	2958
V1(lct)a5	UH12208	26	2	2	2	29	4	5	79	79		124.109	USA		Contig	106407	17843-18913 (fw)	2961
V1(lct)a5	Ab421_GEIH-2010	26	2	2	2	29	4	5	79	79	CP014266.1		Spain	2010	Genome	45492	3287560-3288630 (rv)	3177
V1(lct)a5	MC23	26	2	2	2	29	4	5	79	79	Sequence ID: QXPJ01000052.1	1520	Bolivia	2016	Contig		61437-62507	3471
V1(lct)a5	CR-S16	26	2	2	2	29	4	5	79	79		1524	Croatia	2016	Contig	125693	19231-20301 (rv)	3487
V1(lct)a5	MC17	26	2	2	2	29	4	5	79	79	Sequence ID: QXPN01000146.1	233	Bolivia	2016	Contig		7827-8897 (rv)	3606
V1(lct)a5	MC38	26	2	2	2	29	4	5	79	79	Sequence ID: QXPD01000022.1	233	Bolivia	2016	Contig		60904-61974 (fw)	3611
V1(lct)a5	30159	26	2	2	2	29	4	5	79	79		1615	Brazil	2011	Contig	127214	60948-62018 (fw)	3657
V1(lct)a5	AB_TG27343	26	72	2	2	29	4	5	422	79 (SLV)		934	USA		Contig	106154	39651-40721 (rv)	2959
V1(lct)a5	TG02011	26	72	2	2	29	4	5	422	79 (SLV)		205	USA		Contig	106256	39322-40392 (rv)	2960
V1(lct)a5	AB_1583-8	26	72	2	2	29	4	5	422	79 (SLV)		935	USA	2012	Contig	2304	43-1113 (rv)	2956
V1(lct)a5	UH16208	26	72	2	2	29	4	5	422	79 (SLV)		124	USA	2008	Contig	106561	17843-18913 (fw)	2962
V1(lct)a5	UH19608	26	72	2	2	29	4	5	422	79 (SLV)		124	USA	2008	Contig	106874	17843-18913 (fw)	2963
V1(lct)a5	UH22908	26	72	2	2	29	4	5	422	79 (SLV)		124	USA	2008	Contig	106948	74714-75784 (fw)	2964
V1(lct)a5	UH6907	26	72	2	2	29	4	5	422	79 (SLV)		124	USA	2007	Contig	107176	62099-63169 (fw)	2965
V1(lct)a5	UH7607	26	72	2	2	29	4	5	422	79 (SLV)		124	USA	2007	Contig	107352	26694-27764 (rv)	2966
V1(lct)a5	UH7907	26	72	2	2	29	4	5	422	79 (SLV)		124	USA	2007	Contig	107508	94154-95224 (rv)	2967
V1(lct)a5	A33405	26	72	2	2	29	4	5	422	79 (SLV)		962	Argentina		Contig	22348	62293-63363 (fw)	2968
V1(lct)a5	3207	26	72	2	2	29	4	5	422	79 (SLV)	CP015364.1	1321	Mexico	2008	Genome		1695041-1696111 (rv)	3176
V1(lct)a5	MC51	3	3	2	4	7	2	4	25	25	Sequence ID: QXOY01000042.1	1529	Bolivia	2016	Contig		62164-63234 (fw)	3496
V1(lct)a5	MC57	3	3	2	4	7	2	4	25	25	Sequence ID: QXOW01000026.1	1529	Bolivia	2016	Contig		98729-99799 (fw)	3497
V1(lct)a6
V1(lct)a6	TG27387	5	4	4	1	3	3	4	6	6			USA		Contig	77644	42411-43481 (rv)	2687
V1(lct)a6	A188	5	4	4	1	3	3	4	6	6			Australia	2010	Contig	110839	97691-98761 (fw)	3325
V1(lct)a6	1297549	5	98	4	1	3	4	4	528	6*(SLV)		1003	USA		Contig	18471	98196-99266 (fw)	2688
V1(lct)a6	6200	5	2	4	1	3	4	4	464	6*(SLV)		1161	Colombia	2013	Contig	45474	662754-663824 (fw)	3064
V1(lct)a6	TG19617	3	2	2	7	9	4	5	438	52*(SLV)			USA		Contig	32288	158213-159283 (rv)	2309
V1(lct)a6	1062314	12	3	18	2	17	4	5	54			956	USA		Contig	78049	162480-163550 (rv)	2692
V1(lct)a6	OIFC0162	1	52	2	2	67	4	5	412				USA	2003	Contig	2520	96834-97904 (fw)	2973
V1(lct)a7
V1(lct)a7	2P2	3	53	139	2	62	1	5	928			1434	Poland	2014	Contig	113232	365-1435 (fw)	3375	Isolated from white stork, pellet
V1(lct)a7	SPö3-1	3	16	2	5	4	2	135	935			1443	Germany	2014	Contig	116321	3288-4358 (fw)	3384	Isolated from shrew, trachea
V1(lct)a8
V1(lct)a8	MC14	3	3	2	4	7	2	4	25	25	Sequence ID: QXPO01000054.1	1519	Bolivia	2016	Contig		58590-59660 (rv)	3469
V1(lct)a8	MC18	3	3	2	4	7	2	4	25	25	Sequence ID: QXPM01000017.1	1519	Bolivia	2016	Contig		55526-56596 (rv)	3493
V1(lct)a8	MC31	3	3	2	4	7	2	4	25	25	Sequence ID: QXPH01000042.1	1489	Bolivia	2016	Contig		113351-114421 (rv)	3494
V1(lct)a8	MC59	3	3	2	4	7	2	4	25	25	Sequence ID: QXOV01000037.1	1519	Bolivia	2016	Contig		61569 -62639 (fw)	3498
V1(lct)a8	MC69	3	3	2	4	7	2	4	25	25	Sequence ID: QXOQ01000068.1	1519	Bolivia	2016	Contig		426-1496 (fw)	3499
V1(lct)a8	MC71	3	3	2	4	7	2	4	25	25	Sequence ID: QXOP01000012.1	1528	Bolivia	2016	Contig		19450-20520 (rv)	3500
V1(lct)a8	MC78	3	3	2	4	7	2	4	25	25	Sequence ID: QXOK01000038.1	1519	Bolivia	2016	Contig		60770-61840 (fw)	3501
V1(lct)a8	MC87	3	3	2	4	7	2	4	25	25	Sequence ID: QXON01000038.1	1489	Bolivia	2016	Contig		18854-19924 (rv)	3502
V1(lct)a8	MC90	3	3	2	4	7	2	4	25	25	Sequence ID: QXOO01000086.1	1489	Bolivia	2016	Contig		24198-25268 (fw)	3503
V1(lct)a8	MC96	3	3	2	4	7	2	4	25	25	Sequence ID: QXOF01000041.1	1489	Bolivia	2016	Contig		43753-44823 (rv)	3504
V1(lct)a8	MC104	3	3	2	4	7	2	4	25	25	Sequence ID: QXOA01000001.1		Bolivia	2016	Contig		24217-25287 (fw)	3505
V1(lct)a8	MC32	3	3	2	4	7	2	4	25	25	Sequence ID: QXPG01000024.1	1489	Bolivia	2016	Contig		55455-56525 )fw)	3608
V1(lct)a8	MC34	3	3	2	4	7	2	4	25	25	Sequence ID: QXPF01000073.1	1519	Bolivia	2016	Contig		55304-56374 (rv)	3609
V1(lct)a8	MC39	3	3	2	4	7	2	4	25	25	Sequence ID: QXPC01000257.1	1529	Bolivia	2016	Contig		3229-4299 (fw)	3612
V1(lct)a8	MC48	3	3	2	4	7	2	4	25	25	Sequence ID: QXOZ01000179.1	1529	Bolivia	2016	Contig		4378-5448 (rv)	3613
V1(lct)a8	MC63	3	3	2	4	7	2	4	25	25	Sequence ID: QXOS01000013.1	1519	Bolivia	2016	Contig		18881-19951 (rv)	3617
V1(lct)a8	MC64	3	3	2	4	7	2	4	25	25	Sequence ID: QXOR01000091.1	1519	Bolivia	2016	Contig		48851-49921 (fw)	3618/3643
V1(lct)a8	MC77	3	3	2	4	7	2	4	25	25	Sequence ID: QXOJ01000015.1	1528	Bolivia	2016	Contig		399-1469 (fw)	3619
V1(lct)a8	MC89	3	3	2	4	7	2	4	25	25	Sequence ID: QXOM01000017.1	1489	Bolivia	2016	Contig		113339-114409 )rv)	3620
V1(lct)a8	MC91	3	3	2	4	7	2	4	25	25	Sequence ID: QXOI01000250.1	1489	Bolivia	2016	Contig		16954-18024 (rv)	3645
V1(lct)a8	MC101	3	3	2	4	7	2	4	25	25	Sequence ID: QXOD01000076.1	1489	Bolivia	2016	Contig		17901-18971 (rv)	3646
V1(lct)a8	MC1	3	3	2	4	7	2	5	991	25* (SLV)	Sequence ID: QXPV01000029.1	1518	Bolivia	2015	Contig		12211-13281 (fw)	3492
V1(lct)a8	MC44	3	3	2	4	7	2	5	991	25* (SLV)	Sequence ID: QXPB01000016.1	1518	Bolivia	2016	Contig		74291-75361 (rv)	3495
V1(lct)a8	MC2	3	3	2	4	7	2	5	991	25* (SLV)	Sequence ID: QXPU01000220.1	1518	Bolivia	2015	Contig		16979-18049 (rv)	3603
V1(lct)a8	MC5	3	3	2	4	7	2	5	991	25* (SLV)	Sequence ID: QXPS01000495.1	1518	Bolivia	2015	Contig		996-2066 (rv)	3604
V1(lct)a8	MC12	3	3	2	4	7	2	5	991	25* (SLV)	Sequence ID: QXPP01000167.1	1518	Bolivia	2015	Contig		12206-13276 (fw)	3605
V1(lct)a8	MC21	3	3	2	4	7	2	5	991	25* (SLV)	Sequence ID: QXPK01000158.1	1518	Bolivia	2016	Contig		12203-13273 (fw)	3607
V1(lct)a8	MC35	3	3	2	4	7	2	5	991	25* (SLV)	Sequence ID: QXPE01000200.1	1518	Bolivia	2016	Contig		428-1498 (fw)	3610
V1(lct)a8	MC53	3	3	2	4	7	2	5	991	25* (SLV)	Sequence ID: QXOX01000036.1	1518	Bolivia	2016	Contig		12211-13281 (fw)	3614
V1(lct)a8	MC60	3	3	2	4	7	2	5	991	25* (SLV)	Sequence ID: QXOU01000128.1	1518	Bolivia	2016	Contig		12209-13279 (fw)	3615
V1(lct)a8	MC62	3	3	2	4	7	2	5	991	25* (SLV)	Sequence ID: QXOT01000083.1	1518	Bolivia	2016	Contig		19041-20111 (rv)	3616
V1(lct)a8	NIPH 1734	6	6	8	2	3	5	4	15	15	Sequence ID: APOX01000008.1		Czech Republic	2001	Contig	31425	97517-98587 (fw)	1775
V1(lct)a8	MC75	6	6	8	2	3	5	4	15	15	Sequence ID: QXOL01000122.1	236	Bolivia	2016	Contig		18940-20010 (rv)	3644
V1(lct)a8	SAN 31	6	6	8	2	3	5	4	15	15			Brazil	2014	Contig	130248	35673-36743 (rv)	3665
V1(lct)a8	Ab825	6	6	8	2	3	5	4	15	15		692	Argentina	1999	Contig	132859	1-1071 (fw)	4003
V1(lct)a8	Ab242	6	6	8	2	3	5	4	15	15		104	Argentina	1997	Contig	139007	1-1071 (fw)	4004
V1(lct)a8	Ab244 (Arg)	6	6	8	2	3	5	4	15	15		104	Argentina	1997	Contig	142293	1-1071 (fw)	4005
V1(lct)a8	7024	6	6	149	2	3	5	4	1083	15* (SLV)			Brazil	2011	Contig	130645	74545-75615 (rv)	3666
V1(lct)a8	NCu29D-2	1	78	2	2	73	4	5	932	932			Germany	2015	Contig	115267	15482-16552 (fw)	3381	Isolated from mouse, trachea
V1(lct)a8	RewurLo-1	1	78	2	2	73	4	14	940	932* (SLV)			Germany	2016	Contig	118083	56193-57263 (rv)	3391	Isolated from earthworm, homogenate
V1(lct)a8	1295549	40	1	6	2	102	1	2	652			966	USA		Contig	13035	156461-157531 (rv)	2332
V1(lct)a8	277047	40	1	6	2	102	1	2	652			967	USA		Contig	13066	153303-154373 (rv)	2333
V1(lct)a8	426863	40	1	6	2	102	1	2	652			966	USA		Contig	13094	157181-158251 (rv)	2334
V1(lct)a9	CR-EF11	3	3	6	2	51	1	29	647			1523	Croatia	2015	Contig	122038	60086-61156 (fw)	3477
V1(lct)a10
V1(lct)a10	Ab33333	3	71	2	2	5	4	14	419		Sequence ID: AKAS01000008.1		USA	2013	Contig		102062-103132 (fw)	1964
V1(lct)a10	AB4A3	3	71	2	2	5	4	14	419				China	2006	Contig	32534	39720-40790 (rv)	2314
V1(lct)a10	NIPH 67	3	71	2	2	5	4	14	419				Czech Republic	1992	Contig	5145	633620-634690 (fw)	2693
V1(lct)a10	A166B	12	100	2	2	9	1	4	923	821* (SLV)			Australia	2008	Contig	110439	94778-95848 (rv)	3315
V1(lct)a10	A81	12	3	6	2	5	1	3	1226				Australia	2003	Contig	112342	86862-87932 (fw)	3367
V1(lct)a10	MSHR_A82	12	3	6	2	5	1	3	1226				Australia	2003	Contig	112363	97156-98226 (rv)	3368
V1(lct)a10	ACIN00149	3	9	3	2	71	1	9	1190				USA	2016	Contig	131418	71855-72925 (rv)	3839
V1(lct)a10	01 D3 -2	3	3	2	5	7	2	51	240	240		1453	Germany	2016	Contig	119072	59110-60180 (fw)	3395	Isolated from white stork, pellet
V1(lct)a10	342950	3	37	3	2	4	1	9	512			952	USA		Contig	78112	9900-10970 (fw)	2699
V1(lct)a10	318814	3	67	2	2	102	4	4	651			964	USA		Contig	12935	101968-103038 (fw)	2329
V1(lct)a10	IOMTU433	3	12	11	2	14	4	14	622			919	Nepal	2013	Contig	45472	640167-641237 (fw)	3062
v1(lct)a11
v1(lct)a11	A134	1	4	2	2	7	1	2	216	216			Australia	2005	Contig	110074	221723-222793 (rv)	3304
v1(lct)a11	A173	1	4	2	2	7	1	2	216	216			Australia	2009	Contig	110566	26622-27692 (rv)	3318
v1(lct)a11	A181	1	4	2	2	7	1	2	216	216			Australia	2010	Contig	110674	37913-38983 (rv)	3320
v1(lct)a11	A185	1	4	2	2	7	1	2	216	216			Australia	2010	Contig	110750	25842-26912 (rv)	3323
v1(lct)a11	WC-A-92	1	4	2	1	70	1	2	431	216**(DLV)		1015	USA	2007	Contig	19747	46487-47557 (fw)	2707
v1(lct)a12
v1(lct)a12	OIFC032	1	1	2	2	3	4	4	32	32			Germany	2003	Contig	5135	3045345-3046415 (rv)	2683
v1(lct)a12	OIFC087	1	1	2	2	3	4	4	32	32			USA	2003	Contig	77440	52966-54036 (fw)	2684
v1(lct)a12	OIFC099	1	1	2	2	3	4	4	32	32			USA	2003	Contig	77589	101914-102984 (fw)	2685
v1(lct)a12	1417041	35	1	11	7	9	25	2	108			105	USA		Contig	33882	96994-98064 (fw)	2328
v1(lct)a13
v1(lct)a13	781407	1	1	2	2	3	4	4	32	32			USA			77750	184593-185663 (rv)	2689
v1(lct)a13	1525283	1	1	2	2	3	4	4	32	32			USA			77977	87-1157 (fw)	2691
v1(lct)a13	A147	1	1	2	2	3	4	4	32	32			Australia	2007		110204	104297-105367 (rv)	3307
v1(lct)a14
v1(lct)a14	OIFC074	1	2	1	1	5	1	1	19	1* (SLV); L2c		231	Germany	2003	Contig	3908	2457-3527 (fw)	2264
v1(lct)a14	Naval-21	1	2	1	1	5	1	1	19	1* (SLV); L2c		946	USA	2001	Contig	28228	3224-4294 (fw)	2266
v1(lct)a14	MRSN 3405	1	2	2	1	5	1	1	94	1**(DLV; L2c		933	USA		Contig	30650	18003-19073 (fw)	2283
v1(lct)a14	ATCC19606	3	2	2	7	9	1	5	52	52		931	USA	1948	Contig	31331	60848-61918 (fw)	2295	Isolated by the middle of last century from urine of a human patient
v1(lct)a14	MSP4-16	3	2	2	7	9	1	5	52	52		931	India	2010	Contig	32640	98373-99443 (fw)	2315	Isolated from mangrove soil
v1(lct)a14	GTC 03324	3	2	2	7	9	1	5	52	52		931	Japan	2014	Contig	35981	39454-40524 (rv)	2369	Isolated from burned human skin
v1(lct)a14	GTC 03329	3	2	2	7	9	1	5	52	52		931	Japan	2014	Contig	36010	39330-40400 (rv)	2370	Isolated from human abscess
v1(lct)a14	NIPH 80	3	2	2	2	7	1	2	37	216** (DLV)			USA	2013	Contig	5207	65612-66682 (fw)	2704
v1(lct)a14	1440422	3	4	2	2	7	1	2	203	216* (SLV)			unknown		Contig	19528	36029-37099 (rv)	2705
v1(lct)a14	OIFC047	1	75	2	2	5	1	2	665				USA	2003	Contig	22619	104131-105201 (fw)	2975
v1(lct)a14	A140	3	2	2	2	3	4	28	77	77			Australia	2005	Contig	110173	2208167-2209237 (rv)	3306
v1(lct)a14	A246	3	2	2	2	3	4	4	374	77* (SLV)			Australia	2016	Contig	111937	1191867-1192937 (rv)	3353
v1(lct)a14	MSHR_A203	1	175	2	2	13	4	2	1227				Australia	2011	Contig	111321	159967-161037 (rv)	3335
v1(lct)a14	62	3	2	2	30	3	74	3	866				Germany	2012	Contig	113767	18972-20042 (rv)	3377	Isolated from chicken, choana
v1(lct)a14	LoGeIst3-1	12	100	2	2	9	1	52	821	821			Germany	2015	Contig	118986	19041-20111 (rv)	3394	Isolated from white stork, pellet
v1(lct)a14	151/1C	12	100	2	2	9	1	4	923	821* (SLV)		1422	Poland	2013	Contig	109942	421-1491 (fw)	3301	Isolated from white stork, choana
v1(lct)a14	Gänse Ei-1	1	100	2	76	9	1	52	938	821** (DLV)			Germany	2016	Contig	117395	18459-19529 (rv)	3388	Isolated from goose egg shells: hatchery
v1(lct)a15
v1(lct)a15	TG22150	25	3	6	2	28	1	29	78				USA		Contig	78770	95469-96539 (fw)	2723
v1(lct)a15	TG22142	25	3	6	2	28	1	29	78				USA		Contig	78940	100968-102038 (fw)	2724
v1(lct)a15	TG22146	25	3	6	2	28	1	29	78				USA		Contig	78983	100968-102038 (fw)	2725
v1(lct)a15	UH5207	25	3	6	2	28	1	29	78				USA	2007	Contig	79046	39438-40508 (rv)	2726
v1(lct)a15	1096934	25	3	6	2	28	1	29	78				USA		Contig	79166	54203-55273 (fw)	2727
v1(lct)a15	831240	25	3	6	2	28	1	29	78				USA		Contig	79342	16088-17158 (fw)	2728
v1(lct)a15	855125	25	3	6	2	28	1	29	78				USA		Contig	79853	22645-23715 (rv)	2729
v1(lct)a15	1382823	25	3	6	2	28	1	29	78				USA	2014	Contig	144817	81756-82826 (rv)	4129
v1(lct)a16	86II/2C	3	3	2	1	7	2	14	690	240**(DLV)		1454	Poland	2013	Contig	119329	59913-60983 (rv)	3396	Isolated from white stork nestling, choana
V1a(lct)a17	MSHR_A192	26	2	2	1	43	82	5	1111	141* (SLV)		1320	Australia	2010	Contig	110955	160894-161964 (rv)	3327
V1a(lct)a18	7962	40	3	56	2	73	1	63	458				Brazil	2010		129730	156939-158009 (fw)	3662
V1a(lct)a19	ATCC17978	3	2	2	2	30	4	28	437			959	France	1951	Genome CP039028.2, 702947-704017 (rv); CP039025.2, 702942-704012 (rv); CP039023.2, 702944-704014 (rv); CP000521.1, 3287560-3288630 (rv).	7702	3287560-3288630 (rv)	2240
V1a(lct)a20
V1a(lct)a20	NIPH 329	1	2	6	2	3	4	4	11			1002	Czech Republic	1994		5126	98222-99292 (fw)	2682
V1a(lct)a20	OIFC035	3	2	6	1	3	4	59	403			683	USA	2003		77596	161226-162296 (rv)	2686
V1(lct)a21
V1(lct)a21	ZW85-1	3	3	2	2	11	57	4	639			378	China	2013		96	627476-628546 (fw)	2294
V1(lct)a21	5080	3	3	168	5	3	1	14	1231			1845	Italy	2017		131695	141305-142375 (fw)	3896
V1(lct)a21	5081	3	3	168	5	3	1	14	1231			1845	Italy	2017		131755	208184-209254 (rv)	3897	Isolated from soap dispenser, clinical setting
V1(lct)a21	ACB003	3	3	2	4	5	4	63	1386				Italy	2018		155475	96852-97922 (fw)	4212
V1(lct)a22	1035119	3	3	11	54	5	1	2	536			963	USA			12865	102346-103416 (fw)	2323
V1(lct)a23	Naval-57	3	2	2	2	44	4	4	155			1005	USA	2002		18732	95535-96605 (fw)	2694
V1(lct)a24
V1(lct)a24	NIPH 615	3	5	7	1	7	2	6	12	33**(DLV)		953	USA			5010	39508-40578 (rv)	2655
V1(lct)a24	A219	3	1	7	1	7	1	4	424	33*(SLV)			Australia	2012		111432	157246-158316 (rv)	3340
V1(lct)a25
V1(lct)a25	UH6507	5	2	101	2	2	2	5	669			228	USA	2007		18882	95457-96527 (fw)	2697
V1(lct)a25	29R1	1	3	2	2	2	4	29	927			1433	Poland	2014		112933	48868-49938 (rv)	3374
V1(lct)a26	SUl21-2	40	16	2	2	5	1	3	936				Germany	2016		116999	26710-27780 (rv)	3386
V1(lct)a27
V1(lct)a27	T214	1	3	2	1	4	4	4	10	10	Sequence ID: JRTZ01000005.1	585	Thailand	2010	Contig		98210-99280 (rv)	728
V1(lct)a27	OIFC098	1	3	2	1	4	4	4	10	10		391	Germany	2003	Contig	30888	96788-97858 (fw)	2288
V1(lct)a27	466760	1	3	2	1	4	4	4	10	10		447	USA		Contig	30927	291213-292283 (rv)	2289
V1(lct)a27	50595	1	3	2	1	4	4	4	10	10		447	USA		Contig	31002	169-1239 (fw)	2290
V1(lct)a27	3390	1	3	2	1	4	4	4	10	10		447	USA		Contig	31184	18927-19997 (fw)	2291
V1(lct)a27	1007214	1	3	2	1	4	4	4	10	10		447	USA		Contig	12622	98486-99556 (rv)	2292
V1(lct)a27	1262761-105	1	3	2	1	4	4	4	10	10		447	USA		Contig	31232	40404-41474 (rv)	2293
V1(lct)a27	Ab04-mff	1	3	2	1	4	4	4	10	10	CP012006.1	447	Canada	2012	Genome	45479	636285-637355 (fw)	3069
V1(lct)a27	A138	1	3	2	1	4	4	4	10	10			Australia	2005	Contig	110158	208479-209549 (rv)	3305
V1(lct)a27	A155	1	3	2	1	4	4	4	10	10			Australia	2007	Contig	110208	44549-45619 (rv)	3308
V1(lct)a27	A158	1	3	2	1	4	4	4	10	10			Australia	2007	Contig	110266	208441-209511 (rv)	3309
V1(lct)a27	A159	1	3	2	1	4	4	4	10	10			Australia	2007	Contig	110276	44549-45619 (rv)	3310
V1(lct)a27	A160	1	3	2	1	4	4	4	10	10			Australia	2008	Contig	110333	424825-425895 (rv)	3311
V1(lct)a27	A161	1	3	2	1	4	4	4	10	10			Australia	2007	Contig	110366	40666-41736 (rv)	3312
V1(lct)a27	A162	1	3	2	1	4	4	4	10	10			Australia	2008	Contig	110385	98113-99183 (rv)	3313
V1(lct)a27	A163	1	3	2	1	4	4	4	10	10			Australia	2007	Contig	110432	44982-46052 (rv)	3314
V1(lct)a27	A169	1	3	2	1	4	4	4	10	10			Australia	2008	Contig	110469	209423-210493 (rv)	3316
V1(lct)a27	A170	1	3	2	1	4	4	4	10	10			Australia	2008	Contig	110508	208387-209457 (rv)	3317
V1(lct)a27	A186	1	3	2	1	4	4	4	10	10			Australia	2010	Contig	110791	177256-178326 (rv)	3324
V1(lct)a27	A196	1	3	2	1	4	4	4	10	10			Australia	2011	Contig	111024	177257-178327 (rv)	3329
V1(lct)a27	A197	1	3	2	1	4	4	4	10	10			Australia	2011	Contig	111066	209613-210683 (rv)	3330
V1(lct)a27	A2	1	3	2	1	4	4	4	10	10			Australia	2000	Contig	111152	208305-209375 (rv)	3332
V1(lct)a27	A202	1	3	2	1	4	4	4	10	10			Australia	2011	Contig	111307	57443-58513 (rv)	3334
V1(lct)a27	A204	1	3	2	1	4	4	4	10	10			Australia	2011	Contig	111350	85618-86688 (rv)	3336
V1(lct)a27	A215	1	3	2	1	4	4	4	10	10			Australia	2012	Contig	111384	56843-57913 (rv)	3338
V1(lct)a27	A217	1	3	2	1	4	4	4	10	10			Australia	2011	Contig	111421	132027-133097 /rv)	3339
V1(lct)a27	A221	1	3	2	1	4	4	4	10	10			Australia	2012	Contig	111538	44549-45619 (rv)	3341
V1(lct)a27	A223	1	3	2	1	4	4	4	10	10			Australia	2013	Contig	111585	39950-41020 (rv)	3342
V1(lct)a27	A224	1	3	2	1	4	4	4	10	10			Australia	2013	Contig	111635	57034-58104 (rv)	3343
V1(lct)a27	A225	1	3	2	1	4	4	4	10	10			Australia	2014	Contig	111651	838734-838734 (rv)	3344
V1(lct)a27	A226	1	3	2	1	4	4	4	10	10			Australia	2014	Contig	111673	56972-58042 (rv)	3345
V1(lct)a27	A232	1	3	2	1	4	4	4	10	10			Australia	2014	Contig	111786	56973-58043 (rv)	3347
V1(lct)a27	A237	1	3	2	1	4	4	4	10	10			Australia	2015	Contig	111841	253511-254581 (rv)	3349
V1(lct)a27	A240	1	3	2	1	4	4	4	10	10			Australia	2015	Contig	111866	131259-132329 (rv)	3350
V1(lct)a27	A245	1	3	2	1	4	4	4	10	10			Australia	2015	Contig	111889	56967-58037 (rv)	3352
V1(lct)a27	A3	1	3	2	1	4	4	4	10	10			Australia	2000	Contig	111961	803119-804189 (rv)	3354
V1(lct)a27	A55	1	3	2	1	4	4	4	10	10			Australia	1998	Contig	112167	424920-425990 (rv)	3359
V1(lct)a27	A57	1	3	2	1	4	4	4	10	10			Australia	1997	Contig	112190	208966-210036 (rv)	3360
V1(lct)a27	A58	1	3	2	1	4	4	4	10	10			Australia	1998	Contig	112210	97096-98166 (fw)	3361
V1(lct)a27	A6	1	3	2	1	4	4	4	10	10			Australia	2001	Contig	112250	208890-209960 (rv)	3362
V1(lct)a27	A7	1	3	2	1	4	4	4	10	10			Australia	2001	Contig	112321	209020-210090 (rv)	3365
V1(lct)a27	A93	1	3	2	1	4	4	4	10	10			Australia	2001	Contig	112673	98886-99956 (rv)	3371
V1(lct)a27	BAL 266	1	3	2	1	4	4	4	10	10	Sequence ID: CZWE01000018.1		Vietnam	2011			24449-25519 (fw)	nd
V1(lct)a27	BJAB0715	1	3	10	1	4	4	4	23	10* (SLV)	CP003847.1	642	China	2007	Genome	95	3376783-3377853 (rv)	2285
V1(lct)a27	XH858	1	3	10	1	4	4	4	23	10* (SLV)	CP014528.1	642	China	2010	Genome	45490	3503357-3504427 (rv)	3175
V1(lct)a27	GB1-2	1	3	10	1	4	4	4	23	10* (SLV)		761	Germany	2015	Contig	118653	55465-56535 (rv)	3393
V1(lct)a27	ZQ9	1	3	2	1	4	4	92	575	10* (SLV)	Sequence ID: PHJT03000013.1	582	Iraq	2016	Contig		37685-38755 (fw)	3835
V1(lct)a27	ZQ10	1	3	2	1	4	4	92	575	10* (SLV)	Sequence ID: PHJS02000012.1	582	Iraq	2016	Contig		37720-38790 (fw)	3836
V1(lct)a27	A96	26	2	2	1	43	4	5	141	141			Australia	2003	Contig	112711	97436-98506 (fw)	3372
V1(lct)a28	12_ax	6	100	5	6	9	1	4	686				Vietnam	2004	Contig	24907	24275-25345 (fw)	760
V1(lct)a29
V1(lct)a29	TG22204	3	3	63	6	4	9	1	425			1006	USA	2013	Contig	18745	100991-102061 (fw)	2695
V1(lct)a29	1391434	1	52	2	2	9	4	2	285			1012	USA		Contig	19135	96820-97890 (fw)	2702
V1(lct)a29	MSHR_A8	155	177	6	2	4	1	5	1229				Australia	1994	Contig	112334	161412-162482 (rv)	3366
V1(lct)a30
V1(lct)a30	110912	5	2	39	2	3	1	5	499			345	USA	2014	Contig	2565	2688484-2689554 (fw)	2976
V1(lct)a30	951631	5	2	39	2	3	1	5	499			345	USA		Contig	107671	7979-9049 (rv)	2977
V1(lct)a30	397971	5	2	39	2	3	1	5	499			345	USA		Contig	107945	40603-41673 (rv)	2978
V1(lct)a30	722310	5	2	39	2	3	1	5	499			345	USA		Contig	107978	18328-19398 (fw)	2979
V1(lct)a30	457946	5	2	39	2	3	1	5	499			345	USA		Contig	108040	17921-18991 (fw)	2980
V1(lct)a30	607805	5	2	39	2	3	1	5	499			345	USA		Contig	108229	18194-19264 (fw)	2981
V1(lct)a30	1195185_11	5	2	39	2	3	1	5	499			345	USA		Contig	108250	99529-100599 (fw)	2982
V1(lct)a30	1533268	5	2	39	2	3	1	5	499			345	USA		Contig	108281	95933-97003 (fw)	2983
V1(lct)a30	214216	5	2	39	2	3	1	5	499			345	USA		Contig	108308	18008-19078 )fw)	2984
V1(lct)a30	14216	5	2	39	2	3	1	5	499			345	USA		Contig	108412	25440-26510 (rv)	2985
V1(lct)a30	1170863	5	2	39	2	3	1	5	499			345	USA		Contig	108422	18020-19090 (fw)	2986
V1(lct)a30	1413735	5	2	39	2	3	1	5	499			345	USA		Contig	108479	161945-163015 (rv)	2987
V1(lct)a30	1195185_80	5	2	39	2	3	1	5	499			345	USA		Contig	108610	18121-19191 (fw)	2988
V1(lct)a30	496487	5	2	39	2	3	1	5	499			345	USA		Contig	108898	18077-19147 (fw)	2989
V1(lct)a30	754286	5	2	39	2	3	1	5	499			345	USA		Contig	109140	40752-41822 (rv)	2990
V1(lct)a30	1499986	5	2	39	2	3	1	5	499			345	USA		Contig	109677	27171-28241 (rv)	2991
V1(lct)a30	BR097	5	2	39	2	3	1	5	499			345	USA		Contig	109745	197746-198816 (rv)	2992
V1(lct)a30	BU310	5	2	39	2	3	1	5	499			345	USA		Contig	109756	380310-381380 (rv)	2993
V1(lct)a30	ABBL099	5	2	39	2	3	1	5	499			345	USA		Contig	109892	95896-96966 (fw)	2994
V1(lct)a30	A5	5	2	39	2	3	1	5	499			345	Australia	2000	Contig	111987	161128-162198 (rv)	3356
V1(lct)a31
V1(lct)a31	A174	12	37	2	2	3	2	14	267				Australia	2011	Contig	2	3042881-3043951 (rv)	2241
V1(lct)a31	D1279779	12	37	2	2	3	2	14	267				Australia	2011	Contig	110615	96472-97542 (fw)	3319
V1(lct)a31	A193	12	37	2	2	3	2	14	267				Australia	2010	Contig	110983	164817-165887 (rv)	3328
V1(lct)a31	MSHR_A4	3	2	148	1	51	1	5	1230				Australia	2000	Contig	111973	164462-165532 (rv)	3355
V1(lct)a32
V1(lct)a32	NIPH 410	10	4	3	2	13	1	2	39				Czech Republic	1993	Contig	1594	116648-117718 (fw)	2706
V1(lct)a32	CR-IN74	1	4	2	1	42	2	2	139				Croatia	2016	Contig	124625	113-1183 (fw)	3484
V1(lct)a32	CR-D1	3	4	2	2	9	1	16	992	516* (SLV)			Croatia	2015	Contig	121406	31054-32124 (fw)	3475
V1(lct)a32	AB405E4	3	4	2	2	9	1	2	516	216**(DLV)			China	2006	Contig	19749	31428-32498 (fw)	2708
V1(lct)a32	NCIMB8209	1	4	2	2	7	58	2	1197	216* (SLV)			USA	1943	Contig	131649	3057631-3058701 (rv)	3878	Pre-antibiotic era environmental isolate obtained from the aerobic (microbial) decomposition of the desert shrub guayule, companion of DSM30011 (Page 3)
V1(sct) alleles
V1(sct)a1
V1(sct)a1	A9	1	4	2	2	7	1	2	216	216		216	Australia	1995	Contig	112590	26796-27841 (rv)	3370
V1(sct)a1	Naval-82	3	1	2	3	6	1	16	428	497* (SLV)		1772	USA	2006	Contig	17339	62957-64002 (fw)	2659
V1(sct)a1	TG27391	13	3	2	3	6	1	16	427	497* (SLV)		996	USA	2013	Contig	17541	59416-60461 (rv)	2660
V1(sct)a1	1106579	13	1	7	3	6	1	16	505	497* (SLV)		997	USA		Contig	17854	31608-32660 (rv)	2661
V1(sct)a1	83444	13	1	7	3	101	1	16	533	497** (DLV)		998	USA		Contig	18052	83255-84307 (rv)	2662
V1(sct)a2	TG02017	3	5	7	1	7	1	4	33	33		699	USA		Contig	75517	93830-94882 (rv)	2656
aST profiles (Pasteur scheme) were retrieved from https://pubmlst.org/bigsdb?db=pubmlst_abaumannii_isolates&page=query. Updated 2020-01-14; 1,428 (Pasteur) profiles; 1,256 sequences.
bPertenence to the indicated global clonal complex (CC) as defined in ref. 8. A CC is a set of STs supposed to descend from the same founding genotype. Six over seven shared alleles (SLV) is considered a still stringent affiliation to a given CC and is indicated by an asterisk (*), while 5 over 7 shared alleles (DLV) is considered a lower affiliation and is indicated by two asterisks (**).
cL1, L2: sublineages 1 and 2, respectively, within Global Clone 1 (GC1) as determined in ref. 9.
dInferred from the corresponding sequence data available in databases
eSLV: single locus variation of the indicated ST
nd: not available in the MLST database

## Sheet: Table S1 B
ompA variant/allele	Strain or isolate	cpn60	fusA	gltA	pyrG	recA	rplB	rpoB	STa	CCb	ompA gene sequence identification (NCBI database)	ST (Oxford)	Country of isolation	Year (when available)	Genome accession number	ompA gene Seqbin id # (MLST database)	ompA gene nt start-end (orientation)	Isolate id. number (MLST database)	Comments
V2(lct) group alleles
V2(lct)a1
V2(lct)a1	S36	1	1	1	1	5	1	1	1	1	Sequence ID: LAIO01000008.1	491	Singapore	2010	Contig		73350-74411 (fw)	742
V2(lct)a1	R1B	1	1	1	1	5	1	1	1	1		441	Saudi Arabia	2011	Contig	25117	90552-91613 (fw)	2252
V2(lct)a1	IS-251	1	1	1	1	5	1	1	1	1		945	Iraq	2008	Contig	27916	91344-92405 (fw)	2262
V2(lct)a1	IS-235	1	1	1	1	5	1	1	1	1		945	Iraq	2008	Contig	28033	19858-20919 (rv)	2263
V2(lct)a1	ABNIH19	1	1	1	1	5	1	1	1	1		231	USA	2009	Contig	28307	200027-201088 (rv)	2268
V2(lct)a1	ABNIH6	1	1	1	1	5	1	1	1	1		231	USA	2010	Contig	28482	42218-43279 (rv)	2269
V2(lct)a1	ABNIH7	1	1	1	1	5	1	1	1	1		231	USA	2009	Contig	24538	10388-11449 (fw)	2270
V2(lct)a1	ABNIH11	1	1	1	1	5	1	1	1	1		231	USA	2009	Contig	29705	20566-21627 (fw)	2272
V2(lct)a1	1605	1	1	1	1	5	1	1	1	1		947	USA		Contig	29914	95473-96534 (fw)	2273
V2(lct)a1	TG22190	1	1	1	1	5	1	1	1	1		207	USA		Contig	29969	95878-96939 (fw)	2274
V2(lct)a1	TG22194	1	1	1	1	5	1	1	1	1		207	USA		Contig	30032	101011-102072 (fw)	2275
V2(lct)a1	TG22196	1	1	1	1	5	1	1	1	1		207	USA		Contig	30046	95878-96939 (fw)	2276
V2(lct)a1	TG22214	1	1	1	1	5	1	1	1	1		207	USA		Contig	30152	157769-158830 (rv)	2277
V2(lct)a1	TG20277	1	1	1	1	5	1	1	1	1		207	USA		Contig	30178	101011-102072 (fw)	2278
V2(lct)a1	TG22112	1	1	1	1	5	1	1	1	1		207	USA		Contig	30288	42170-43231 (rv)	2279
V2(lct)a1	TG22148	1	1	1	1	5	1	1	1	1		207	USA		Contig	30334	95876-96937 (fw)	2280
V2(lct)a1	MRSN 57	1	1	1	1	5	1	1	1	1		231	USA		Contig	30408	198025-199086 (rv)	2281
V2(lct)a1	MRSN 58	1	1	1	1	5	1	1	1	1		231	USA		Contig	30536	198840 199901 (rv)	2282
V2(lct)a1	A144	1	1	1	1	5	1	1	1	1		231	Argentina	1997	Contig	30726	16203-17264 (rv)	2284
V2(lct)a1	A81	1	1	1	1	5	1	1	1	1	CP021782.1	781	Australia	2003	Genome		3404920-3405981 (fw)	3061
V2(lct)a1	A62	1	1	1	1	5	1	1	1	1			Australia	2002	Contig	112276	84112-85173 (rv)	3363
V2(lct)a1	CR-D11	1	1	1	1	5	1	1	1	1		231	Croatia	2015	Contig	120711	92240-93301 (fw)	3473
V2(lct)a1	CR-EF12	1	1	1	1	5	1	1	1	1		231	Croatia	2015	Contig	122225	35660-36721	3478
V2(lct)a1	97506	1	1	1	1	5	1	1	1	1		1616	Brazil	2010	Contig		7798-8859 (rv)	3659
V2(lct)a1	ZQ-6	1	1	1	1	5	1	1	1	1	Sequence ID: PHJW02000013.1	1604	Iraq	2016	Contig		62567-63628 (fw)	3832
V2(lct)a1	CRAB-GPS-05	1	1	1	1	5	1	1	1	1		1567	Germany	2008	Contig	143590	73589-74650 (fw)	4047
V2(lct)a1	CRAB-GPS-10	1	1	1	1	5	1	1	1	1		231.16	France	2008	Contig	144048	61398-62459 (fw)	4049
V2(lct)a1	CRAB-GPS-48	1	1	1	1	5	1	1	1	1		231.16	Italy	2004	Contig	144414	95335-96396 (rv)	4054
V2(lct)a1	A92	1d	1d	1d	1d	5d	1d	1d	1d	1; L1c	Sequence ID: FBWV01000054.1		Australia	2005	Contig	109	127687-128748 (fw)	504
V2(lct)a1	D78	1d	1d	1d	1d	5d	1d	1d	1d	1; L1c	Sequence ID: FBXH01000031.1	347	Australia	2010	Contig		40222-41283 (fw)	519
V2(lct)a1	D81	1d	1d	1d	1d	5d	1d	1d	1d	1; L1c	Sequence ID: FBXC01000051.1	347	Australia	2010	Contig		7848-8909 (fw)	520
V2(lct)a1	AYE	1	1	1	1	5	1	1	1	1; L1c	CU459141.1		France	2001	Genome		653866-654927 (fw)	1022
V2(lct)a1	AB0057	1	1	1	1	5	1	1	1	1; L1c	CP001182.2		USA	2003	Genome		3452282-3453343 (rv)	1023
V2(lct)a1	NIPH 527	1	1	1	1	5	1	1	1	1; L1c		231	The Netherlands	1984	Contig	65	95413-96474 (fw)	2247
V2(lct)a1	NIPH 290	1	1	1	1	5	1	1	1	1; L1c	Sequence ID: APRD01000007.1		Czech Republic	1994	Contig		133121-134182 (fw)	2250
V2(lct)a1	ANC 4097	1	1	1	1	5	1	1	1	1; L1c	Sequence ID: APRF01000011.1	441	Czech Republic	2011	Contig		214695-215756 (rv)	2251
V2(lct)a1	A297	1d	1d	1d	1d	5d	1d	1d	1d	1; L1c	Sequence ID: FBWR01000053.1		The Netherlands	1984	Contig		95402-96463 (fw)
V2(lct)a1	J1	1d	1d	1d	1d	5d	1d	1d	1d	1; L1c	Sequence ID: FBWQ01000027.1		Australia	1995	Contig		83919-84980 (rv)
V2(lct)a1	J5	1d	1d	1d	1d	5d	1d	1d	1d	1; L1c	Sequence ID: FBWP01000048.1		Australia	1997	Contig		83917-84978 (rv)
V2(lct)a1	J7	1d	1d	1d	1d	5d	1d	1d	1d	1; L1c	Sequence ID: FBWT01000036.1		Australia	1998	Contig		83919-84980 (rv)
V2(lct)a1	J10	1d	1d	1d	1d	5d	1d	1d	1d	1; L1c	Sequence ID: FBWS01000063.1		Australia	1999	Contig		126522-127583 (fw)
V2(lct)a1	WM98	1d	1d	1d	1d	5d	1d	1d	1d	1; L1c	Sequence ID: FBXB01000065.1		Australia	1998	Contig		126498-127559 (fw)
V2(lct)a1	D2	1d	1d	1d	1d	5d	1d	1d	1d	1; L1c	Sequence ID: FBWY01000087.1		Australia	2006	Contig		127690-128751 (fw)
V2(lct)a1	A83	1d	1d	1d	1d	5d	1d	1d	1d	1; L1c	Sequence ID: FBWU01000047.1		Australia	2002	Contig		127689-128750 (fw)
V2(lct)a1	D30	1d	1d	1d	1d	5d	1d	1d	1d	1; L1c	Sequence ID: FBXG01000059.1		Australia	2008	Contig		127689-128750 (fw)
V2(lct)a1	D13	1d	1d	1d	1d	5d	1d	1d	1d	1; L1c	Sequence ID: FBXI01000085.1		Australia	2009	Contig		96476-97537 (fw)
V2(lct)a1	G7	1d	1d	1d	1d	5d	1d	1d	1d	1; L1c	Sequence ID: FBXF01000080.1		Australia	2003	Contig		95379-96440 (fw)
V2(lct)a1	6772166	1d	1d	1d	1d	5d	1d	1d	1d	1; L1c	Sequence ID: FBWX01000102.1		Australia	2001	Contig		127827-128888 (fw)
V2(lct)a1	RBH3	1d	1d	1d	1d	5d	1d	1d	1d	1; L1c	Sequence ID: FBXD01000113.1		Australia	2001	Contig		127827-128888 (fw)
V2(lct)a1	AB 056	1	1	1	1	5	1	1	1	1; L1c		207	USA	2004	Contig	25707	1212-2273 (fw)	2253
V2(lct)a1	AB 059	1	1	1	1	5	1	1	1	1; L1c		207	USA	2004	Contig	27130	1212-2273 (fw)	2255
V2(lct)a1	AB5075-UW	1	1	1	1	5	1	1	1	1; L1c	CP008706.1	945	USA	2008	Genome	45478	654223-655284	3068
V2(lct)a1	Canada BC-5	1	1	1	1	5	1	1	1	1; L1c	Sequence ID: AFDN01000001.1	947	Canada	2007	Contig	27212	2790304-2791365 (rv)	2257
V2(lct)a1	IS-58	1	1	1	1	5	1	1	1	1; L1c		945	Iraq	2008	Contig	27257	92435-93496 (fw)	2258
V2(lct)a1	AB_909-02-7	1	1	1	1	5	1	1	1	1; L1c		207	USA	2007	Contig	27330	95503-96564 (fw)	2259
V2(lct)a1	AB_908-13	1	1	1	1	5	1	1	1	1; L1c		207	USA		Contig	27516	95503-96564 (fw)	2260
V2(lct)a1	TG19582	1	1	1	1	5	1	1	1	1; L2c		231	USA		Contig	27729	7710-8771 (fw)	2261
V2(lct)a1	Canada BC1	1	1	1	1	5	1	1	1	1; L1c		947	Canada	2007	Contig	28249	94080-95141 (rv)	2267
V2(lct)a1	A85	1	1	1	1	5	1	1	1	1; L1c	CP021782.1	781	Australia	2003	Contig		3404920-3405981 (rv)	3061
V2(lct)a1	A1	1	1	1	1	5	1	1	1	1; L1c	CP010781.1	231	UK	1982	Genome	45477	3306499-3307560 (rv)	3067
V2(lct)a1	D62	1d	1d	1d	nd	5d	1d	1d	nd	1* (SLV); L1c	Sequence ID: FBWW01000085.1		Australia	2010	Contig		95380-96441 (fw)
V2(lct)a1	AB 058	3	1	1	1	5	1	1	20	1* (SLV); L1c		449	USA	2003	Contig	3006	1212-2273 (fw)	2254
V2(lct)a1	Naval-83	3	1	1	1	5	1	1	20	1* (SLV); L1c		449	USA	2003	Contig	28068	100877-101938 (fw)	2265
V2(lct)a1	ZQ3	1	1	1	1	5	1	30	717	1* (SLV)	Sequence ID: PHJZ02000007.1	498	Iraq	2016	Contig		122356-123417 (rv)	3829
V2(lct)a1	CRAB-GPS-43	1	1	1	1	nd	1	1	nd	1* (SLV)			Italy	2007		143030	210791-211852 (rv)	4043
V2(lct)a1	CRAB-GPS-06	1	1	1	1	5	1	2	81	1* (SLV)		106	Germany	2004	Contig	143251	73594-74655 (fw)	4045
V2(lct)a1	CRAB-GPS-07	1	1	1	1	5	1	2	81	1* (SLV)		106	Switzerland	2004	Contig	143491	19414-20475 (rv)	4046
V2(lct)a1	AB4857	3	3	2	2	3	1	3	3	3		928	USA	2009	Contig	1918	217887-218948 (rv)	2730
V2(lct)a1	NIPH 1669	3	3	2	2	3	1	3	3	3		106	The Netherlands	1997	Contig	5251	133241-134302 (fw)	2731
V2(lct)a1	OIFC137	3	3	2	2	3	1	3	3	3		106	USA	2003	Contig	79883	2165358-2166419 (rv)	2734
V2(lct)a1	OIFC109	3	3	2	2	3	1	3	3	3		106	USA	2003	Contig	79885	601298-602359 (rv)	2735
V2(lct)a1	Naval-13	3	3	2	2	3	1	3	3	3		928	USA	2006	Contig	79965	100570-101631 (fw)	2737
V2(lct)a1	WC-A-694	3	3	2	2	3	1	3	3	3		928	USA	2008	Contig	80036	138500-139561 (rv)	2738
V2(lct)a1	Naval-81	3	3	2	2	3	1	3	3	3		928	USA	2006	Contig	79879	660911-661972 (rv)	2732
V2(lct)a1	IS-123	3	3	2	2	3	1	3	3	3		928	Iraq	2009	Contig	79900	224020-225081 (rv)	2736
V2(lct)a1	1121032	3	3	2	2	28	1	5	500	500		929	USA		Contig	80134	147464-148525 (rv)	2739
V2(lct)a1	1406589	3	88	2	2	28	1	5	521	500* (SLV)		1022	USA		Contig	21629	12432-13493 (rv)	2747
V2(lct)a1	940793	3	3	2	2	28	1	5	500	500		929	USA		Contig	81915	11926-12987 (rv)	2753
V2(lct)a1	1188188	3	3	2	2	28	1	5	500	500		929	USA		Contig	80493	12666-13727 (rv)	2745
V2(lct)a1	1237893	3	3	2	2	28	1	5	500	500		929	USA		Contig	80318	12711-13772 (rv)	2743
V2(lct)a1	480175	3	3	2	2	28	1	5	500	500		929	USA		Contig	80296	12711-13772 (rv)	2742
V2(lct)a1	45075_4	3	3	2	2	28	1	5	500	500		929	USA		Contig	80821	12494-13555 (rv)	2750
V2(lct)a1	472237-120	3	3	2	2	28	1	5	500	500		929	USA		Contig	80167	12128-13189 (rv)	2741
V2(lct)a1	42057_5	3	3	2	2	28	1	5	500	500		929	USA		Contig	81453	146-1207 (fw)	2752
V2(lct)a1	42057_3	3	3	2	2	28	1	5	500	500		929	USA		Contig	81239	1462-2523 (rv)	2751
V2(lct)a1	42057_6	3	3	2	2	28	1	5	500	500		929	USA		Contig	80738	52502-53563 (fw)	2748
V2(lct)a1	42057_4	3	3	2	2	28	1	5	500	500		929	USA		Contig	80769	12224-13285 (rv)	2749
V2(lct)a1	1271213	3	3	2	2	28	1	5	500	500		929	USA		Contig	80419	12016-13077 (rv)	2744
V2(lct)a1	1276470-86	3	3	2	2	28	1	5	500	500		929	USA		Contig	80625	11911-12972 (rv)	2746
V2(lct)a1	AB_909-01-7	1	2	2	2	11	1	5	417	417						31648	39305-40366 (rv)	2304
V2(lct)a1	AB_2009-04-01-7	1	2	2	2	11	1	5	417	417			USA			32199	97593-98654 (fw)	2308
V2(lct)a1	AB_2008-23-01-01-7	1	2	2	2	11	1	5	417	417			USA			32087	39305-40366 (rv)	2307
V2(lct)a1	AB_1594-8	1	2	2	2	11	1	5	417	417			USA			4193	81755-82796 (fw)	2302
V2(lct)a1	AB_TG2018	1	2	2	2	11	1	5	417	417			USA			32442	39305-40366 (rv)	2310
V2(lct)a1	TG27395	1	2	2	2	11	1	5	417	417			USA			32791	81470-82531 (fw)	2316
V2(lct)a1	TG27399	1	2	2	2	11	1	5	417	417			USA			32838	81592-82653 (rv)	2317
V2(lct)a1	25493_4	102	2	98	2	11	1	5	657	417** (DLV)		968	USA			13130	103012-104073 (fw)	2339
V2(lct)a1	25493_10	1	2	2	2	11	1	99	656	417* (SLV)		356	USA			34164	98269-99330 )fw)	2336
V2(lct)a1	25493_9	1	2	2	2	11	1	5	417	417			USA			34491	103093-104154 (fw)	2343
V2(lct)a1	25493_1	1	2	2	2	11	1	5	417	417			USA			34262	161801-162862 (rv)	2337
V2(lct)a1	25493_2	1	2	2	2	11	1	5	417	417			USA			34038	97876-98937 (fw)	2335
V2(lct)a1	25493_5	1	105	2	2	11	1	5	658	417* (SLV)		969	USA			13202	162910-163971 (rv)	2340
V2(lct)a1	25493_6	1	2	2	2	112	1	4	659	417** (DLV)		970	USA			13373	103076-104137 (fw)	2341
V2(lct)a1	25569_7	1	2	99	2	11	1	5	660	417* (SLV)		971	USA			13443	163538-164599 (rv)	2350
V2(lct)a1	25569_2	1	2	2	2	11	1	5	417	417			USA			34609	162575-163636 (rv)	2345
V2(lct)a1	25569_4	1	2	2	2	11	1	5	417	417			USA			34683	103101-104162 (fw)	2346
V2(lct)a1	25569_5	1	2	2	2	11	1	5	417	417			USA			35063	161918-162979 (rv)	2351
V2(lct)a1	25569_10	1	2	2	2	11	1	5	417	417			USA			35546	162692-163753 (rv)	2362
V2(lct)a1	42887	1	2	2	2	4	1	5	514	416* (SLV)			USA			33851	97908-98969 (fw)	2327
V2(lct)a1	45075_3	1	2	2	2	4	1	5	514	416* (SLV)			USA			35460	162441-163502 (rv)	2361
V2(lct)a1	45075_8	1	2	2	2	4	1	5	514	416* (SLV)			USA			35614	103092-104153 (fw)	2363
V2(lct)a1	45075_6	1	2	2	2	4	1	5	514	416* (SLV)			USA			35250	162638-163699 (rv)	2357
V2(lct)a1	45075_1	1	2	2	2	4	1	5	514	416* (SLV)			USA			35344	97795-98856 (fw)	2359
V2(lct)a1	45075_2	1	2	2	2	4	1	5	514	416* (SLV)			USA			35396	155198-156259 (rv)	2360
V2(lct)a1	45052_2	1	2	2	2	4	1	5	514	416* (SLV)			USA			35784	40426-41487 (rv)	2365
V2(lct)a1	45075_5	1	2	2	2	4	1	5	514	416* (SLV)			USA			35312	154673-155734 (rv)	2358
V2(lct)a1	45052_3	1	2	2	2	4	1	5	514	416* (SLV)			USA			34802	97795-98856 (fw)	2347
V2(lct)a1	45075_10	1	2	2	2	4	1	5	514	416* (SLV)			USA			35922	103063-104124 (fw)	2366
V2(lct)a1	45052_4	1	2	2	2	4	1	5	514	416* (SLV)			USA			13568	163559-164620 (rv)	2356
V2(lct)a1	45075_9	1	2	2	2	4	1	5	514	416* (SLV)			USA			35626	154886-155947 (rv)	2364
V2(lct)a1	45052_5	1	2	2	2	4	1	5	514	416* (SLV)			USA			34819	72268-73329 (rv)	2348
V2(lct)a1	45052_1	1	2	2	2	4	1	5	514	416* (SLV)			USA			13540	103024-104085 (fw)	2352
V2(lct)a1	43926	1	2	2	2	4	1	5	514	416* (SLV)			USA			4344	82301-83362 (rv)	2326
V2(lct)a1	25569_8	1	2	2	2	4	1	4	416	416			USA			35159	11937-12998 (rv)	2354
V2(lct)a1	25569_9	1	2	2	2	4	1	4	416	416			USA			35214	12712-13773 (rv)	2355
V2(lct)a1	562700	1	2	2	2	4	1	4	416	416			USA			33691	11989-13050 (rv)	2324
V2(lct)a1	25569_3	1	2	2	2	4	1	4	416	416			USA			34952	12029-13090 (rv)	2349
V2(lct)a1	1032241	1	2	2	2	4	51	4	527	416* (SLV)		354	USA			33335	95829-96890 (fw)	2321
V2(lct)a1	1202252	1	2	2	2	4	1	4	416	416			USA			33607	99994-101055 (fw)	2322
V2(lct)a1	1058283	1	2	2	2	4	1	4	416	416			USA			33988	12106-13167 (rv)	2331
V2(lct)a1	1040094	1	2	2	2	4	1	4	416	416			USA			33127	11883-12944 (rv)	2319
V2(lct)a1	AB_2008-15-52	1	2	2	2	4	1	4	416	416			USA			32033	97594-98655 (fw)	2306
V2(lct)a1	AB_2008-15-71	1	2	2	2	4	1	4	416	416			USA			31553	11581-12642 (rv)	2303
V2(lct)a1	1039621	1	2	2	2	4	1	4	416	416			USA			33217	12171-13232 (rv)	2320
V2(lct)a1	25493_3	1	2	2	2	4	1	4	416	416			USA			34337	11951-13012 (rv)	2338
V2(lct)a1	25493_8	1	2	2	2	4	1	4	416	416			USA			34379	11903-12964 (rv)	2342
V2(lct)a1	25569_1	1	2	2	2	4	1	4	416	416			USA			34561	97887-98948 (fw)	2344
V2(lct)a1	942194	1	104	2	2	4	1	4	650	416* (SLV)		354	USA			33791	12042-13103 (rv)	2325
V2(lct)a1	WC-692	56	3	55	2	9	4	14	513				Iraq	2008		31508	101285-102346 (fw)	2301
V2(lct)a2
V2(lct)a2	AB_TG2028	1	1	1	2	65	1	5	406				USA	2012		2024	76801-77862 (rv)	2947
V2(lct)a2	AB_TG2030	1	1	1	2	65	1	5	406				USA			105038	42216-43277 (rv)	2948
V2(lct)a2	AB_TG2031	1	1	1	2	65	1	5	406				USA			105149	61096-62157 (fw)	2949
V2(lct)a2	AB_TG2032	1	1	1	2	65	1	5	406				USA			105397	62-1123 (rv)	2951
V2(lct)a2	TG07725	1	1	1	2	65	1	5	406				USA			105796	42197-43258 (rv)	2954
V2(lct)a2	TG22332	1	1	1	2	65	1	5	406				USA			105223	118399-119460 (rv)	2950
V2(lct)a2	TG22336	1	1	1	2	65	1	5	406				USA			105659	118884-119945 (rv)	2952
V2(lct)a2	TG27295	1	1	1	2	65	1	5	406				USA			105726	41042-42103 (rv)	2953
V2(lct)a2	UH5107	1	1	1	2	65	1	5	406				USA			105942	128495-129556 (fw)	2955
V2(lct)a3
V2(lct)a3	OIFC065	3	2	19	25	5	2	5	136	136			USA	2003		12781	96203-97264 (rv)	2312
V2(lct)a3	IS-116	3	2	19	25	5	2	5	136	136			Iraq			12694	101824-102885 (fw)	2300
V2(lct)a3	ACE-JSC-ALP-101066	3	3	19	25	5	2	5	1429	136*(SLV)		1092	Albania	2016		156043	100375-101436 (fw)	4434
V2(lct)a3	MSHR_A183	3	3	6	2	74	2	5	1225	1225			Australia	2009		110703	159560-160621 (rv)	3321
V2(lct)a3	A184	3	3	6	2	74	2	5	1225	1225			Australia	2009		110715	159413-160474 (rv)	3322
V2(lct)a3	99677	3	1	6	2	74	1	5	1079	1225**(DLV)			Brazil	2010		127762	59709-60770 (fw)	3658
V2(lct)a4	846928	3	3	6	2	103	4	4	535			1011	USA			19069	95644-96705 (fw)	2701
V2(lct)a5	TG00314	64	52	7	2	29	4	29	411							18781	39788-40849 (rv)	2696
V2(lct)a6
V2(lct)a6	6013150	1	1	1	1	5	1	2	81	1* (SLV); L2c		498	USA		Contig	2706	95359-96420 (fw)	2248
V2(lct)a6	6013113	1	1	1	1	5	1	2	81	1* (SLV); L2c		372	USA		Contig	12473	59931-60992 (fw)	2249
V2(lct)a6	D36/45480	1	1	1	1	5	1	2	81	1* (SLV); L2c	CP012952.1	498	Australia	2008	Genome	45480	714472-715533 )fw)	3070
aST profiles (Pasteur scheme) were retrieved from https://pubmlst.org/bigsdb?db=pubmlst_abaumannii_isolates&page=query. Updated 2020-01-14; 1,428 (Pasteur) profiles; 1,256 sequences.
bPertenence to the indicated global clonal complex (CC) as defined in ref. 8. A CC is a set of STs supposed to descend from the same founding genotype. Six over seven shared alleles (SLV) is considered a still stringent affiliation to a given CC and is indicated by an asterisk (*), while 5 over 7 shared alleles (DLV) is considered a lower affiliation and is indicated by two asterisks (**).
cL1, L2: sublineages 1 and 2, respectively, within Global Clone 1 (GC1) as determined in ref. 9.
dInferred from the corresponding sequence data available in databases
eSLV: single locus variation of the indicated ST
nd: not available in the MLST database

## Sheet: Table S1 C
ompA variant/allele	Strain or isolate	cpn60	fusA	gltA	pyrG	recA	rplB	rpoB	STa	CCb	ompA gene sequence identification (NCBI database)	ST (Oxford)	Country of isolation	Year (when available)	Genome accession number	ompA gene Seqbin id # (MLST database)	ompA gene nt start-end (orientation)	Isolate id. number (MLST database)	Comments
V3(lct) group alleles
V3(sct)a1
V3(sct)a1	NIPH 146	3	3	2	4	7	2	4	25			276	Czech Republic	1993	Contig	4818	8443-9471 (rv)	2643
V3(sct)a1	4190	3	3	2	4	7	2	4	25			992	Italy	2009	Contig	69219	39422-40450 (rv)	2644
V3(sct)a1	UMB003	3	3	2	4	7	2	4	25			229	USA	2008	Contig	4960	36724-37752 (rv)	2645
V3(sct)a1	AB_2008-15-69	3	3	2	4	7	2	4	25			229	USA	2008	Contig	69241	61950-62978 (fw)	2646
V3(sct)a1	AB5256	3	3	2	4	7	2	4	25			229	USA	2009	Contig	69306	90920-91948 (fw)	2647
V3(sct)a1	OIFC143	3	3	2	4	7	2	4	25			691	USA	1999	Contig	69355	2430378-2431406 (fw)	2649
V3(sct)a1	107m	3	3	2	4	7	2	4	25			641	Colombia		Contig	23860	91620-92648 (rv)	2650
V3(sct)a1	CRE341/2015	3	3	2	4	7	2	4	25			1947	Malaysia	2015	Contig	144506	96739-97767 (fw)	4127
V3(sct)a1	52757	3	147	2	4	7	2	4	1080	25* (SLV)		229	Brazil	2011	Contig	129304	103951-104979 (rv)	3660
V3(sct)a1	AB_1649-8	3	3	3	4	7	4	4	113	25** (DLV)			USA			76262	8-1036 (rv)	2668
V3(sct)a1	Gänsemehl-2	3	3	7	26	7	1	4	138				Germany	2016		117484	61207-62235 (fw)	3389	Isolated from goose down/dust: hatchery
V3(sct)a1	1419130	3	3	7	52	7	1	4	529				USA	2014		1390	55460-56488 (rv)	2995
V3(sct)a1	233846	3	2	7	2	7	1	3	126				USA			45560	103070-104098 (fw)	2996
V3(sct)a1	CIP70.10/ATCC 15151	3	2	7	2	7	1	3	126				France	1970		45482	3282675-3283703 (rv)	3072
V3(sct)a1	EGD-HP18	3	1	2	1	18	1	48	221				India	2012		87112	97245-98273 (fw)	2970	Isolated from vegetable market soil
V3(sct)a1	532279	3	2	2	1	9	4	14	519				USA			22592	97747-98775 (fw)	2972
V3(sct)a1	Geschum2	3	1	2	1	4	4	134	931				Germany	2015		115029	9469-10497 (fw)	3380	Isolated from white stork, pellet
V3(sct)a1	NWi34	147	3	2	2	151	1	4	934				Germany	2015		115883	61389-62417 (fw)	3383	Isolated from mouse, trachea
V3(sct)a1	SPö1-1	147	3	2	2	151	1	4	934				Germany	2014		116783	24046-25074 (fw)	3385	Isolated from shrew, trachea
V3(sct)a1	WC-348	1	52	2	2	67	4	5	412				Iraq	2008		87141	99463-100491 (fw)	2974
V4 group alleles
V4(lct) alleles
V4(lct)a1
V4(lct)a1	AB900	3	3	6	2	3	1	5	49			128	USA	2003		1549	90086-91135 (fw)	2718
V4(lct)a1	OIFC111	3	3	6	2	3	1	5	49			128	USA	2003		78532	160978-162027 (rv)	2719
V4(lct)a1	1461963	3	3	6	2	3	1	5	49			128	USA			78616	95891-96940 (fw)	2720
V4(lct)a1	1293320	3	3	6	2	3	1	5	49			128	USA			78695	161041-162090 (rv)	2721
V4(lct)a1	1043794	7	7	2	2	8	4	4	16			355	USA			76471	41536-42585 (rv)	2670
V4(lct)a1	972082	7	7	2	2	8	4	4	16			355	USA			76982	8504-9553 (rv)	2672
V4(lct)a1	232184	7	7	2	2	8	4	4	16			355	USA			77027	39319-40368 (rv)	2673
V4(lct)a1	268680	7	7	2	2	8	4	4	16			355	USA			77097	111507-112556 (fw)	2674
V4(lct)a1	655378	7	7	2	2	8	4	4	16			355	USA			77134	159084-160133 (rv)	2675
V4(lct)a2
V4(lct)a2	AB_2007-16-25-01-7	40	3	15	2	40	4	4	241				USA	2007		1991	62932-63981 )fw)	2943
V4(lct)a2	AB_2007-16-27-01	40	3	15	2	40	4	4	241				USA	2007		88549	155418-156467 (rv)	2944
V4(lct)a2	AB_TG27339	40	3	15	2	40	4	4	241				USA			88578	62950-63999 (fw)	2945
V4(lct)a2	118362	40	3	15	2	40	4	4	241				USA			88614	8937-9986 (fw)	2946
V4(lct)a2	Woeul6	1	3	55	2	40	4	5	941				Germany	2015		118487	16943-17992 (rv)	3392	solated from long-eared owl, pellet
V4(lct)a3
V4(lct)a3	156/2C	1	2	2	5	141	6	2	926				Poland	2013		112828	99411-100460 (fw)	3373
V4(lct)a3	2P3	1	1	2	5	141	6	2	929				Poland	2014		113734	61296-62345 (fw)	3376
V4(lct)a3	AB031	100	3	14	1	7	1	4	638			1000	Canada	2010		97	3619996-3621045 (rv)	2665
V4(lct)a3	1267820	7	3	2	1	7	1	4	103			514	USA			76699	81883-82932 (rv)	2671
V4(lct)a4
V4(lct)a4	UMB002	7	7	2	2	8	4	4	16				USA			75938	160623-161672 (rv)	2666
V4(lct)a4	BAL 255	7	7	2	2	8	4	4	16		Sequence ID: CZWB01000057.1		Vietnam	2011			714400-715449 (rv)	nd
V4(lct)a5	NIPH 60	8	1	14	3	12	1	13	34				Czech Republic			2628	128529-129578 (fw)	2997
V4(lct)a6	NIPH 201	3	2	15	6	6	4	5	38				Czech Republic	1992		5092	102068-103092 (fw)	2663
V4(lct)a7	1064293_45	7	7	2	2	8	4	4	16				USA			18372	705-1754 (fw)	2676
V4(sct)
V4(sct)a1	DSM30011	3	3	105	6	4	2	5	738		JJOC02000003.1	1113	USA	1944			97434-98465 (fw)	988	Pre-antibiotic era environmental isolate obtained from the aerobic (microbial) decomposition of the desert shrub guayule, companion of NCMIB8209 (Page 1)
V4(sct)a2	299505	12	77	7	2	15	4	5	508			1026	USA			22449	99567-100591 (fw)	2971	Clinical isolate: stool/rectal swab
V5(sct) group alleles
V5(sct)a1	BZICU-2	1	5	40	2	7	1	1	218				China	2010		76033	73168-74211 (fw)	2667
V5(sct)a1	Naval-72	5	3	16	4	29	1	60	405				USA	2012		2457	101363-102406 (fw)	2969
V5(sct)a1	A200	13	4	2	3	6	1	16	837	497* (SLV)			Australia	2011		111209	24174-25217 (rv)	3333
V5(sct)a1	AB18PR065	3	3	16	1	13	1	15	1303				China	2018		142966	42467-43510 (rv)	4042
V5(sct)a1	ACC5214A13	40	3	7	2	40	4	4	164				Sweden	2019		153420	100033-101076 (fw)	4189
aST profiles (Pasteur scheme) were retrieved from https://pubmlst.org/bigsdb?db=pubmlst_abaumannii_isolates&page=query. Updated 2020-01-14; 1,428 (Pasteur) profiles; 1,256 sequences.
bPertenence to the indicated global clonal complex (CC) as defined in ref. 8. A CC is a set of STs supposed to descend from the same founding genotype. Six over seven shared alleles (SLV) is considered a still stringent affiliation to a given CC and is indicated by an asterisk (*), while 5 over 7 shared alleles (DLV) is considered a lower affiliation and is indicated by two asterisks (**).
cL1, L2: sublineages 1 and 2, respectively, within Global Clone 1 (GC1) as determined in ref. 9.
dInferred from the corresponding sequence data available in databases
eSLV: single locus variation of the indicated ST
nd: not available in the MLST database

## Sheet: Table S2
Nucleotide and corresponding amino acid substitutions that differentiate the different Acinetobacter ompA variants/variant alleles
Variant/allele	Length (nt/aa)	Non-baumannii strains/isolates carrying this variant/allele	Number of A. baumannii isolates/strains carrying this variant/allele	% among A. baumannii strains/isolates (total 946)					Sequence identification in databases/Comments	Housekeeping gene alleles and ST profile (Pasteur scheme) of non-baumannii strains
					% among A. baumannii V1 (lct+sct) strains/isolates	Nt changes as compared to V1(lct)a1 ompA	% nt identity as compared to V1(lct)a1 ompA	aa changes as compared to V1(lct)a1 OmpA		cpn60	fusA	gltA	pyrG	recA	rplB	rpoB	ST	Isolate id. number (MLST database) of non-baumannii strains (nd: not available)
V1 (lct+sct)			729	77.09	100
V1 (lct)	1,071/356		723	76.43	99.18
V1(lct)a1	1,071/356		486	51.31	66.58	none	100.00
V1(lct)a2	1,071/356		2	0.21	0.27	1 (T735C)	99.91	none
V1(lct)a3	1,071/356		16	1.69	2.60	1 (T707C)	99.91	1 (I236T)
v1(lct)a4	1,071/356		1	0.11	0.14	7 (C414T, A431C, C432T, A435T, T456C, T489C, T747C)	99.35	1 (N144T)
V1(lct)a5	1,071/356		22	2.32	3.01	7 (C396T, C414T, A431C, C432T, A435T, T489C, T747C)	99.35	1 (N144T)
V1(lct)a6	1,071/356		7	0.74	0.96	8 (T88C, C396T, C414T, A431C, C432T, A435T, T489C, T747C)	99.25	1 (N144T)
V1(lct)a7	1,071/356		2	0.21	0.27	9 (T88C, T252C, C396T, C414T, A431C, C432T, A435T, T456C, T903C)	99.16	1 (N144T)
V1(lct)a8	1,071/356		43	4.55	5.90	8 (T88C, G154T, C186T, A210T, C396T, C414T, T747C, T903C)	99.25	1 (A52S)
V1(lct)a9	1,071/356		1	0.11	0.14	7 (T88C, C153T, G154T, G155C, T156A, C396T, T747C)	99.35	1 (G52S)
V1(lct)a10	1,071/356		11	1.16	1.50	8 (T88C, C153T, G154T, G155C, T156A, C186T, C396T, C414T)	99.25	1 (G52S)
V1(lct)a11	1,071/356		5	0.53	0.68	9 (T88C, C153T, G154T, G155C, T156A, C186T, C396T, G413A, C414T)	99.16	2 (G52S, S138N)
V1(lct)a12	1,071/356		4	0.42	0.55	8 (T88C, C153T, G154T, G155C, T156A, C186T, C396T, C414T, T747C)	99.25	1 (G52S)
V1(lct)a13	1,071/356		3	0.32	0.41	10 (T88C, C153T, G154T, G155C, T156A, C186T, C396T, C414T, T747C, T837C)	99.07	1 (G52S)
V1(lct)a14	1,071/356		17	1.80	2.33	10 (T88C, C153T, G154T, G155C, T156A, C186T, C396T, C414T, T747C, T903C)	99.07	1 (G52S)
V1(lct)a15	1,071/356		8	0.84	1.09	11 (T88C, T144C, C153T, G154T, G155C, T156A, C186T, C396T, C414T, T747C, T903C)	98.97	1 (G52S)
V1(lct)a16	1,071/356		1	0.11	0.14	11 (T88C, C153T, G154T, G155C, T156A, C186T, T252C, C396T, C414T, T489C, T747C)	98.97	1 (G52S)
V1(lct)a17	1,071/356		1	0.11	0.14	11 (T88C, C153T, G154T, G155C, T156A, C186T, T303C, C396T, C414T, T747C, T903C)	98.97	1 (G52S)
V1(lct)a18	1,071/356		1	0.11	0.14	11 (T88C, C153T, G154T, G155C, T156A, C186T, C396T, C414T, C507T, T747C, T903C)	98.97	1 (G52S)
V1(lct)a19	1,071/356		1 (4 different genomes)	0.11	0.14	10 (T88C, C153T, G154T, G155C, T156A, C186T, C396T, C414T, A646G, T747C)	99.07	2 (G52S, T216A)
V1(lct)a20	1,071/356		2	0.21	0.27	8 (T88C, G154T, C186T, A210T, T252C, C396T, A431C, A435T)	99.25	2 (A52S, N144T)
V1(lct)a21	1,071/356		4	0.42	0.55	9 (T88C, G154T, C186T, A210T, T252C, C396T, A431C, A435T, T747C)	99.16	2 (A52S, N144T)
V1(lct)a22	1,071/356		1	0.11	0.14	9 (T88C, G154T, C186T, A210T, T252C, C396T, A431C, C432T, A435T)	99.16	2 (A52S, N144T)
V1(lct)a23	1,071/356		1	0.11	0.14	10 (T88C, G154T, C186T, A210T, T252C, C390T, G393A, A431C, C432T, A435T)	99.07	2 (A52S, N144T)
V1(lct)a24	1,071/356		2	0.21	0.27	11 (T88C, G154T, C186T, A210T, T252C, C396T, A431C, A435T, T747C, T903C, A1051G)	98.97	3 (A52S, N144T, T351A)
V1(lct)a25	1,071/356		2	0.21	0.27	11 (T88C, G154T, C186T, A210T, T252C, C396T, C414T, A431C, C432T, A435T, T747C)	98.97	2 (A52S, N144T)
V1(lct)a26	1,071/356		1	0.11	0.14	12 (T88C, G154T, C186T, A210T, T252C, C396T, C414T, A431C, C432T, A435T, T747C, T903C)	98.88	2 (A52S, N144T)
V1(lct)a27	1,071/356		49	5.18	6.71	13 (T88C, C153T, G154T, G155C, T156A, C186T, C396T, C414T, A431C, C432T, A435T, T747C, T903C)	98.79	2 (G52S, N144T)
V1(lct)a28	1,071/356		1	0.11	0.14	13 (T88C, C153T, G154T, G155C, T156A, C186T, C396T, C414T, A431C, C432T, A435T, T489C, T747C)	98.79	2 (G52S, N144T)
V1(lct)a29	1,071/356		3	0.32	0.41	18 (T88C, C153T, G154T, G155C, T156A, C186T, T264A, C265G, G268T, T269C, C396T, T399C, C414T, A431C, C432T, A435T, T747C, T903C)	98.32	4 (G52S, P89A, V90S, N144T)
V1(lct)a30	1,071/356		20	2.11	2.73	19 (T88C, C153T, G154T, G155C, T156A, C186T, T264A, C265G, G268T, T269C, C396T, T399C, C414T, A431C, C432T, A435T, T747C, T837C, T903C)	98.23	4 (G52S, P89A, V90S, N144T)
V1(lct)a31	1,071/356		4	0.42	0.55	20 (T88C, C153T, G154T, A210T, G268T, C333T, A363G, G372A, C390T, G393A, C414T, A431C, C432T, A435T, T456C, G459T, T489C, A507T, C528T, T567C)	98.13	3 (G52S, A90S, N144T )
V1(lct)a32	1,071/356		5	0.53	0.68	20 (T88C, C153T, G154T, G155C, A210T, G268T, C333T, A363G, G372A, C390T, G393A, C414T, A431C, C432T, A435T, T456C, G459T, T489C, T747C, T903C)	98.13	3 (G52S, A90S, N144T)
V1(sct)	1,053/350		6	0.63	0.82
V1(sct)a1	1,053/350		5	0.53	0.55	28 (T88C, C153T, G154T, G155C, T156A, C186T, C396T, C414T, T894C, C1042G, 18 nt deletion at the C-terminal coding region	97.39	8 (G52S, Q348E, 6 aa tract deletion near the C-terminus)
V1(sct)a2	1,053/350		1	0.11	0.14	29 (T88C, G154T, G155C, T156A, C186T, A210T, T252C, C396T, C414T, T894C, C1042G, 18 nt deletion at the C-terminal coding region)	97.29	8 (A52S, Q348E, 6 aa tract deletion near the C-terminus)
V1(lct) alleles in non-baumannii strains/isolates
V1(lct)ap1	1,071/356	A. pittii XJ88				27 (T88C, C153T, G154T, G155C, A210T, G268T, C333T, A363G, G372A, C390T, G393A, C414T, A431C, C432T, A435T, T456C, G459T, T489C, A507T, C528T, T567C, G762A, G765A, A769T, T903C, A906T, T1026A)	97.48	4 (G52S, A90S, N144T, T257S)	CP018909.1, nt 3776664-3777734 (fw)									nd
V1(lct)ap2	1,071/356	A. pittii 2012N08-034				28 (T88C, C153T, G154T, G155C, A210T, G268T, T303C, C333T, A363G, G372A, C390T, G393A, C414T, A431C, C432T, A435T, T456C, G459T, T489C, A507T, C528T, T567C, G762A, G765A, A769T, T903C, A906T, T1026A)	97.39	4 (G52S, A90S, N144T, T257S)	CP033520.1, nt 658321-659391 (fw)									nd
V1(lct)al1	1,071/356	A. lactucae CI78				29 (T88C, T129C, C153T, G154T, G155C, T156A, A210T, G268T, C333T, A363G, G372A, C390T, G393A, C414T, A431C, A435T, T456C, T489C, A492T, A507T, C528T, T567C, T675C, G762A, G765A, A769T, T903C, A906T, T1026A)	97.29	4 (G52S, A90S, N144T, T257S)	AVOE01000033.1, nt 178712 to 177642, reverse									nd
V1(lct)ao1	1,071/356	A. oleivorans DR1 (strain DE0008)				34 (T88C, T123C, C153T, G154T, G155C, T156A, A210T, T252C, T264C, G268T, C285T, C333T, T357C, T366C, G372A, C390T, C396T, C414T, A431C, A435T, A465T, T489C, A492T, A507T, C528T, T567C, A609T, G762A, G765A, A769T, A834G, T903C, A906T, T1026A)	96.83	4 (G52S, A90S, N144T, T257S)	VEIV01000007.1; nt 183504 to 182434, reverse									nd
V1(sct) alleles in non-baumannii strains/isolates
V1(sct)ap1	1,053/350	A. pittii AB17H194				46 (T88C, C153T, G154T, G155C, A210T, T252C, T255C, G268T, C333T, A363G, C390T, G393A, A431C, C432T, A435T, T456C, A459T, T489C, A507T, C528T, T567C, G570A, G762A, G765A, A769T, T903C, A906T, C1042G, deletion 18 nt at the C-terminal coding region)	95.70	11 (G52S, A90S, N144T, T257S, Q348E, 6 aa tract deletion near the C-terminus)	CP040911.1, nt 649394-650446 (fw)									nd
V1(sct)ap2	1,053/350	A. pittii AP007				47 (T88C, C153T, G154T, G155C, A210T, T252C, T255C, G268T, C333T, A363G, A373T, C390T, G393A, A431C, C432T, A435T, T456C, A459T, T489C, A507T, C528T, T567C, G570A, G762A, G765A, A769T, T903C, A906T, C1042G, deletion 18 nt at the C-terminal coding region)	95.61	12 (G52S, A90S, I125L, N144T, T257S, Q348E, 6 aa tract deletion near the C-terminus)	CP040903.1, nt 2474109-2475161, reverse									nd
V1(sct)an1	1,053/350	A. nosocomialis 6411				66 (T88C, T123C, C145T, C153T, G154T, G155C, T156A, G199A, T201C, A204G, A210T, T252C, T255C, A259G, C273T, C285T, C317T, C333T, T345C, T355A, T357C, T366C, G375A, C390T, C396T, T408C, A431C, C444T, T456C, A463G, C465T, A471T, A476G, T477G, A481T, C483A, T489C, A507T, G518C, C528T, T529G, T530C, C538G, A540G, T567C, T897C, T1005C, C1042G, deletion 18 nt at the C-terminal coding region)	93.84	19 (G52S, V67I, N87D, A106V, F119I, N144T, I155V, Y159W, I161L, G173A, F177A, Q180E, Q348E, 6 aa tract deletion near the C-terminus)	CP010368.1, nt 657692 to 658744 (fw)									nd
V1(sct)as3	1,053/350	A. seifertii MI30-324				64 (T88C, C153T, G154T, G155C, T156A, C198T, G199A, T201C, A204G, A210T, T252C, C285T, C317T, C333T, T355A, T357C, T366C, G375A, C390T, C396T, A431C, T456C, A463G, C465T, G471T, A476G, T477G, A481T, C483A, T486C, T489C, A507T, G518C, C528T, T529G, T530C, A540G, T567C, G714A, A738G, G762A, G765A, A769T, T897C, T903C, C1042G, deletion 18 nt at the C-terminal coding region)	94.02	19 (G52S, V67I, N87D, A106V, F119I, N144T, I155V, Y159W, I161L, G173A, F177A, T257S, Q348E, 6 aa tract deletion near the C-terminus)	PGPD01000014.1, nt 36525 to 37577, reverse	151	143	34	23	153	80	140	994	3838
V1(sct)as1	1,053/350	A. seifertii SAb133				67 (T88C, A90G, G152A, C153T, A154T, G155C, C156A, G199A, T201C, A204G, A210T, T252C, T255C, C285T, C317T, C333T, T355A, T357C, T366C, G375A, C390T, C396T, A431C, T456C, A463G, C465T, G471T, A476G, T477G, A481T, C483A, T489C, A507T, G518C, C528T, T529G, T530C, A540G, T567C, T675C, G714A, G762A, G765A, A769T, T837C, T864C, T897C, T903C, C1042G, deletion 18 nt at the C-terminal coding region)	93.74	19 (S51N, V67I, N87D, A106V, F119I, N144T, I155V, Y159W, I161L, G173A, F177A, T257S, Q348E, 6 aa tract deletion near the C-terminus)	SNSA01000007.1, nt 170097-171149, reverse									nd
V1(sct)as1	1,053/350	A. seifertii TUM15279				79 (T88C, G117A, C126T, T129C, G133A, T135A, A136G, A138T, G143A, T144C, A150T, G154T, G155C, T156A, G168A, G199A, T201C, A204G, A210T, T225C, C237T, T252C, T255C, C285T, G294A, C317T, C333T, T355A, T357C, T366C, G372A, C396T, G412A, A431C, C432T, T456C, A459T, A463G, C465T, G471T, A476G, T477G, A481T, C483A, T489C, A507T, G518C, C528T, T529G, T530C, C534T, C538G, A540G, A609T, G714A, G762A, G765…	92.62	26 (D45K, K46D, S48N, G52S, V67I, N87D, A106V, F119I, D138N, A141T, N144T, I155V, Y159W, I161L, G173A, F177A, Q180E, T257S, Q348E, 6 aa tract deletion near the C-terminus)	BKNS01000005.1, nt 101457-102509 (fw)									nd
					% among A. baumannii V2 strains/isolates	Nt changes as compared to V2(lct)a1 ompA	% nt identity as compared to V2(lct)a1 ompA	aa changes as compared to V2(lct)a1 OmpA
V2(lct)	1,062/353		167	17.63	100
V2(lct)a1	1,062/353		147	15.52	88.02	none	100	none
V2(lct)a2	1,062/353		9	0.95	5.39	1 (T99C)	99.91	none
V2(lct)a3	1,062/353		6	0.63	3.59	1 (T396C)	99.91	none
V2(lct)a4	1,062/353		1	0.11	0.60	1 (T894C)	99.91	none
V2(lct)a5	1,062/353		1	0.11	0.60	2 (T477C, A579T)	99.81	none
V2(lct)a6	1,062/353		3	0.32	1.80	1 (T268G)	99.91	1 (S90A)
V2(lct) alleles in non-baumannii strains/isolates
V2(lct)ac1	1,059/352	A. calcoaceticus ANC3811				30 (3 nt deletion at the transit peptide coding sequence (pos. 29-31 ), C39T, A45T, T48A, T75A, A81T, C163T, T189A, T201C, G210A, A259G, C264T, A288G, T408C, G412T, G414T, C417T, T454G, T484C, T558C, G753A, G756A, A760T, A825G, T894C, A897T, C963T, T1017A)	97.18	5 (one deletion at the transit peptide, N87D, A138S, F152V, T254S)	APQJ01000004.1, nt 40817 to 41875, reverse	73	81	70	37	78	40	67	556	2102
V2(lct)ao1	1,059/352	A.oleivorans KCJK7897				27 (3 nt deletion at the transit peptide coding sequence (pos. 29-31 ), T75A, A81T, C163T, T201C, T210A, G219A, T270A, A288G, T303C, T408C, G412T, G414T, C417T, C426T, T454G, T484C, T558C, G753A, G756A, A760T, A825G, T894C, A897T, T1017A)	97.45	4 (one deletion at the transit peptide, A138S, F152V, T254S)	QAYN01000011.1, nt 161125 to 162185, reverse									nd
V2(lct)ao2	1,059/352	A. oleivorans TUM15571				31 (3 nt deletion at the transit peptide coding sequence (pos. 29-31 ), T75A, A81T, G113C, C114T, G133A, C135A, A136G, A138T, T141C, C163T, T201C, T210A, G219A, T270A, A288G, T303C, A399G, T454G, T477C, T484C, T558C, G753A, G756A, A760T, A825G, T894C, A897T, T1017A)	97.07	6 (one deletion at the transit peptide, S38T, D45K, K46D, F152V, T254S)	ID: BKYQ01000005.1; nt 97379 to 98437, forward									nd
					% among A. baumannii V3(sct) strains/isolates	Nt changes as compared to V3a1 ompA		aa changes as compared to V3(sct)a1
V3(sct)			20	2.11	100
V3(sct)a1	1,029/342		20	2.11	100	none	100	none
V3 (sct) alleles in non-baumannii strains/isolates
V3(sct)an1	1,029/342	A. nosocomialis WC-487				64 (G36T, T65A, A90G, G91C, C99T, T120C, G127A, A138T, A139G, G140A, A153G, C168T, C169G, A180T, A182G, A192G, T198A, C228T, T234A, G237A, A261T, G262C, C263A, T264A, T267C, A270G, G274A, C306T, A315T, G321A, G330A, C336T, G354A, T357C, A363G, T372G, A390G, C399T, T402C, C407A, A414G, C432T, T435C, A439G, C441A, G447T, A459G, A471G, T483A, T492C, T498G, C504T, C510T, T525C, T528C, A531T, T535C, A…	93.78	8 (V31L, D43N, S47D, A60G, A88Q, V97I, A136E, I147V)	AMZR01000097.1; nt 30853 to 31881, reverse	20	26	26	14	26	16	23	410	1947
V3(sct)an2	1,029/342	A. nosocomialis KAN02				63 (G36T, T65A, A90G, G91C, C99T, T120C, G127A, A138T, A139G, G140A, A153G, C168T, C169G, A180T, A182G, A192G, T198A, C228T, T234A, G237A, A247G, T258C, A261T, G262C, C263A, T264A, T267C, A270G, G274A, C306T, A315T, G321A, G330A, G354A, A363G, T372G, A390G, C399T, T402C, C405T, C407A, A414G, C432T, T435C, A439G, C441A, G447T, A459G, A471G, T483A, T492C, T498G, C504T, C510T, T525C, T528C, A531T, T…	93.88	9 (V31L, D43N, S47D, A60G, N83D, A88Q, V97I, A136E, I147V)	CP036171.1; nt 686653 to 687681, forward									nd
V3(sct)ac1	1,026/341	A. calcoaceticus RUH2202				71 (3 nt deletion (pos. 29-31) at the transit peptide coding sequence, C39T, A45T, T48A, T75A, C81T, T84A, G91C, A93T, G108A, T111C, T114C, T120C, G127A, A138T, A139G, A153G, G165A, C168T, C179G, A180T, A192G, T198A, C211T, C228T, T234A, A261T, G262C, G263A, T264A, T267C, A273G, T276C, A282G, A285G, C306T, T309A, A315T, G321A, T324C, G330A, C336T, C348T, G354A, A363G, A372G, C407A, A423T, T435C, …	93.10	8 (1 aa deletion at the transit peptide, V31L, D43N, S47D, A60G, A88Q, A136E, T249S)	ACPK01000060.1; nt 92742 to 93767, forward	15	18	35	24	37	10	19	92	3007
V3(sct)ac2	1,026/341	A. calcoaceticus NIPH13				68 (3 nt deletion (pos. 29-31) at the transit peptide coding sequence, C39T, A45T, T48A, T75A, C81T, T84A, G91C, A93T, G108A, T111C, T114C, T120C, G127A, A138T, A153G, G165A, C168T, C179G, A180T, A192G, T198A, C211T, C228T, T234A, A261T, G262C, C263A, T264A, T267C, A273G, T276C, A282G, A285G, C306T, T309A, A315T, G321A, T324C, G330A, C336T, C348T, G354A, A363G, A372G, C407A, A423T, T435C, T456C, …	93.39	7 (1 aa deletion at the transit peptide, V31L, D43N, A60G, A88Q, A136E, T249S)	APOE01000002.1; nt 167317 to 168342, forward	15	80	69	8	19	10	19	484	2033
V3(sct)ap1	1,026/341	A. pittii AP_882				64 (3 nt deletion (pos. 29-31) at the transit peptide coding sequence, C39T, G66T, T75A, T84A, C88T, A90G, G91C, A93T, T99C, G108A, T111C, T114C, C117G, A153G, C168T, C179G, C228T, C240T, A249T, A261T, G262C, C263A, T264A, T267C, T268G, G279A, A285G, C306T, A315T, C318T, G330A, C336T, G354A, T357C, A363G, A372G, T399C, C420T, T441A, C453T, T456C, C465T, A468T, C469T, A471, T492C, T498G, C510T, T5…	93.78	10 (1 aa deletion at the transit peptide, V31L, D39E, D43N, S47D, A60G, E83D, A88Q, S90A, T249S)	CP014477.1; nt 378114 to 379139, reverse									nd
V3(sct)ap2	1,026/341	A. pittii 2010C01-170				66 (3 nt deletion (pos. 29-31) at the transit peptide coding sequence, C39T, G66T, T75A, T84A, C88T, A90G, G91C, A93T, T99C, G108A, T111C, T114C, C117G, A153G, C168T, C179G, C228T, C240T, A249T, A261T, G262C, C263A, T264A, T267C, T268G, G279A, A285G, C306T, A315T, C318T, G330A, C336T, G354A, T357C, A363G, A372G, T399C, C420T, T441A, C453T, T456C, C465T, A468T, C469T, A471G, A474T, T492C, T498G, C…	93.57	10 (1 aa deletion at the transit peptide, V31L, D39E, D43N, S47D, A60G, E83D, A88Q, S90A, T249S)	CP029489.1; nt 678340 to 679365, forward									nd
V3 (lct) alleles in non-baumannii strains/isolates
V3(lct)ao1	1,044/347	A. oleivorans DR1 (strain DR1)				91 (3 nt deletion (pos. 29-31), C39T, A45T, T48A, T75A, C81T, T84A, G91C, A93T, G108A, T111C, T114C, C119G, G127A, A139G, G140A, A155G, C148T, C179G, A180T, A183G, A192G, T198A C213T, C228T, T234A, A261T, G262C, C263A, T264A, T267C, T268G, A273G, T276C, A282G, A285G, G289A, C306T, A315T, G321A, C336T, G354A, A363G, T372G, A423T, T435C, T456C, T462C, C465T, A468T, A474T, T483A, T492C, T498G, G513A…	91.28	14 ( 1 aa deletion at the transit peptide, V31L, D39E, S47D, A60G, A88Q, T249S, E340Q, 6 aa insertion (AAAPAA) at the C-terminal region)	CP002080.1; nt 644300 to 645343, forward),									nd
V3(lct)ap1	1,044/347	A. pittii PHEA-2				95 (3 nt deletion (pos. 29-31), C39T, G66T, T75A, T84A, C88T, A90G, G91C, A93T, G108A, T111C, T114C, C117G, G127A, A138T, A139G, G140A, A153G, C148T, C179G, A180T, A183G , A192G, T198A, C210T, C228T, T234A, C240T, A249T, A261T, G262C, C263A, T264A, T267C, T268G, A273G, G279A, A282G, A285G, C306T, A315T, C318T, G321A, C336T, C348T, G354A, T357C, A363G, A372G, C420T, T441A, C453T, T456C, A468T, A47…	90.90	16 ( 1 aa deletion at the transit peptide, V31L, D39E, S47D, A60G, E83D, A88Q, S90A, T249S, E340Q, 6 aa insertion (AAAPAA) at the C-terminal region)	CP002177.1; nt 2495970 to 2497013, reverse	112	119	28	16	144	81	115	1164	3489
V3(lct)al1	1,044/347	A. lactucae 4052				91 (3 nt deletion (pos. 29-31), C39T, G66T, T75A, T84A, A90G, G91C, A93T, G108A, T111C, T114C, C117G, G127A, A138T, A153G, C148T, C179G, A180T, A183G, A192G, T198A, C213T, C228T, T234A, A249T, A261T, G262C, C263A, T264A, T267C, T268G, A273G, G279A, A282G, A285G, C306T, A315T, G321A, T324C, G330, C336T, C348T, G354A, T357C, A363G, A372G, C420T, T456C, A468T, A471G, A474T, T492C, T498G, C510T, T525…	91.28	16 ( 1 aa deletion at the transit peptide, V31L, D39E, D43N, A60G, E83D, A88Q, S90A, T249S, E340Q, 6 aa insertion (AAAPAA) at the C-terminal region)	APQO01000002.1; nt 178714 to 179757, reverse	81	93	77	40	86	44	74	568	2116
V3(lct)al2	1,044/347	A. lactucae NRRLB-41902				91 (3 nt deletion (pos. 29-31), C39T, G66T, T75A, T84A, A90G, G91C, A93T, G108A, T111C, T114C, C117G, G127A, A138T, A153G, C148T, C179G, A180T, A183G, A192G, T198A, C213T, C228T, T234A, A249T, A261T, G262C, C263A, T264A, T267C, T268G, A273G, G279A, A282G, A285G, C306T, A315T, G321A, T324C, G330A, C336T, C348T, G354A, T357C, A363G, A372G, C420T, T441A, T456C, A468T, A471G, A474T, T492C, T498G, C51…	91.28	16 ( 1 aa deletion at the transit peptide, V31L, D39E, D43N, A60G, E83D, A88Q, S90A, T249S, E340Q, 6 aa insertion (AAAPAA) at the C-terminal region)	LRPE01000038.1, nt 174011 to 175054, reverse									nd
V3(lct)al3	1,044/347	A. lactucae TG41018				93 (3 nt deletion (pos. 29-31), C39T, G66T, T75A, T84A, A90G, G91C, A93T, G108A, T111C, T114C, C117G, G127A, A138T, A139G, G140A, A153G, C148T, C179G, A180T, A183G, T198A, C228T, T234A, C240T, A249T, T258C, A261T, G262C, C263A, T264A, T267C, T268G, A273G, T276C, G279A, A282G, A285G, C306T, A315T, C318T, G330A, C336T, C348T, G354A, T357C, A363G, A372G, C420T, T456C, A468T, A471G, A474T, T492C, T49…	91.09	17 ( 1 aa deletion at the transit peptide, V31L, D39E, D43N, S47D, A60G, E83D, A88Q, S90A, T249S, E340Q, 6 aa insertion (AAAPAA) at the C-terminal region)	RFES01000013.1, nt 9600 to 10643, reverse									nd
V3(lct)ac1	1,044/347	A. calcoaceticus ANC 3680				91 (3 nt deletion (pos. 29-31), C39T, A45T, T48A, T75A, C81T, T84A, G91C, A93T, G108A, T111C, T114C, C119G, G127A, A139G, G140A, A155G, C148T, C179G, A180T, A183G, A192G, T198A C213T, C228T, T234A, A261T, G262C, C263A, T264A, T267C, T268G, A273C, T276G, A282G, A285G, C306T, T309A, A315T, G321A, C336T, C348T, G354A, A363G, A372G, A423T, T435C, T456C, T462C, A468T, A474T, T483A, T492C, T498G, G513A…	91.28	14 ( 1 aa deletion at the transit peptide, V31L, D39E, S47D, A60G, A88Q, T249S, E340Q, 6 aa insertion (AAAPAA) at the C-terminal region)	APQH01000001.1; nt 105714 to 106757, forward	88	96	87	51	93	42	83	539	3008
V3(lct)ac2	1,044/347	A.calcoaceticus TG19593				89 (3 nt deletion (pos. 29-31), C39T, A45T, T48A, T75A, C81T, T84A, G91C, A93T, G108A, T111C, T114C, C119G, G127A, A139G, G140A, A155G, C148T, C179G, A180T, A183G, A192G, T198A C213T, C228T, T234A, A261T, G262C, C263A, T264A, T267C, A273C, T276G, A282G, A285G, T300C, C306T, A315T, G321A, C336T, C348T, G354A, A363G, A372G, A423T, T435C, T456C, T462C, A468T, A474T, T483A, T492C, T498G, G513A, T525C…	91.48	14 ( 1 aa deletion at the transit peptide, V31L, D39E, S47D, A60G, A88Q, T249S, E340Q, 6 aa insertion (AAAPAA) at the C-terminal region)	AMIY01000027.1; nt 103614 to 104657, forward
					% among A. baumannii V4 (lct +sct) strains/isolates	Nt changes as compared to V4(lct)a1 ompA		aa changes as compared to V4(lct)a1 OmpA
V4 (lct+sct)			25	2.64	100
V4(lct)	1,050/349		23	2.43	92.00
V4(lct)a1	1,050/349		10	1.06	40.00	none
V4(lct)a2	1,050/349		5	0.53	20.00	1 (G270A)	99.90	none
V4(lct)a3	1,050/349		4	0.42	16.00	9 (T249C, C250A, A252G, C258T, G270A, T285C, C465T, G675A, C726T)	99.14	1 (P84T)
V4(lct)a4	1,050/349		2	0.21	8.00	10 (T249C, C250A, A252G, C258T, G270A, T285C, C465T, G675A, C726T, T909C)	99.05	1 (P84T)
V4(lct)a5	1,050/349		1	0.11	4.00	11 ( T249C, C250A, A252G, C258T, G270A, T285C, G450T, C465T, T513C, G675A, C684T)	98.95	1 (P84T)
v4a(lct)6	1,050/349		1	0.11	4.00	13 ( T249C, C250A, A252G, C258T, G270A, T285C, C465T, A537T, G675A, C726T, T786C, T873C, C1021G)	98.76	2 (P84T, Q341E)
v4a(lct)7	1,050/349		1	0.11	4.00	9 ( T249C, C250A, A252G, C258T, G270A, T285C, C465T, G675A, T909C)	99.14	2 (P84T, S252Y)
V4(sct)	1,032/343		2	0.21	8.00
V4(sct)a1	1,032/343		1	0.11	4.00	32 (T249C, C250A, A252G, C258T, G270A, T285C, A442G, C465T, A537T, G675A, C726T, T786C, T873C, C1021G, 18 nt deletion at the C-terminal coding region)	96.90	9 (P84T, I148V, Q341E, 6 aa tract deletion (AAAPAA) near the C-terminal region)
V4(sct)a2	1,032/343		1	0.11	4.00	32 (T249C, C250A, A252G, C258T, G270A,T285C, G450T, C465T, C472T, T513C, G675A, C684T, T873, C1021G, 18 nt deletion at the C-terminal coding region)	96.90	8 (P84T, Q341E, 6 aa tract deletion (AAAPAA) near the C-terminal region)
						Nt changes as compared to V5(sct)a1 ompA		aa changes as compared to V5(sct)a1 ompA
V5(sct)			5	0.53	100
V5(sct)a1	1,044/347		5	0.53	100	none
V5 (sct) alleles in non-baumannii strains/isolates
V5(sct)ap1	1,041/346	A. pittii ATCC 19004 (= CIP 70.29)				65 (3 nt deletion (pos. 29-31), C39T, T75A, T129C, G133A, C135A, A136G, A138T, C141T, G142A, A143G, G144C, A147G, T150A, C153T, A156T, A162G, T201C, C225T, T261C, C262A, T264G, C270T, A297T, T303C, C327T, A330T, T351C, A357T, T375A, C381T, C384T, G393T, A414T, T417C, C426T, C447T, A450T, A456T, A467G, C468G, G474A, C477T, T480C, T504G, C525T, A529C, T558C, G561A, G606A, T666C, C684T, T711C, A729G…		9 (1 aa deletion at the transit peptide, D45K, K46D, E48S, P88T, E131D, Y156W, K177Q, T254S)	APQP01000017.1, nt 27048 to 28088, forward	17	20	23	10	20	13	20	63	3013
V5(sct)ap2	1,041/346	A. pittii ANC 3678				65 (3 nt deletion (pos. 29-31), C39T, T75A, T129C, G133A, C135A, A136G, A138T, C141T, G142A, A143G, G144C, A147G, T150A, C153T, A156T, A162G, T201C, C225T, T261C, C262A, T264G, C270T, A297T, T303C, C327T, A330T, T351C, A357T, T375A, C381T, C384T, G393T, A414T, T417C, C426T, C447T, A450T, A456T, A467G, C468G, G474A, C477T, T480C, T504G, C525T, A529C, T558C, G561A, G606A, T666C, C684T, T711C, A729G…	93.77	9 (1 aa deletion at the transit peptide, D45K, K46D, E48S, P88T, E131D, Y156W, K177Q, T254S)	APQN01000023.1; nt 98898 to 99938, forward	66	20	48	35	72	18	20	640	3014
V5 (lct) alleles in non-baumannii strains/isolates
V5(lct)ap1	1,059/352	A. pittii WCHAP005046				65 (3 nt deletion (pos. 29-31), C39T, T75A, T129C, G133A, C135A, A136G, A138T, C141T, G142A, A143G, G144C, A147G, T150A, C153T, A156T, A162G, T201C, C225T, T261C, C262A, T264G, C270T, A297T, T303C, C327T, A330T, T351C, A357T, T375A, C378T, C381T, C384T, G393T, A414T, T417C, C426T, C447T, A450T, A456T, A467G, C468G, G474A, C477T, T480C, T504G, C525T, A529C, T558C, C738T, G753A, G756A, A760T, C885T…		16 (1 aa deletion at the transit peptide, D45K, K46D, E48S, P88T, E131D, Y156W, K177Q, T254S, E345Q, 6 aa insertion (AAAPAA) at the C-terminal region )										nd

## Sheet: Table S6
Strain or isolate	ompA variant/allele	Genbank Assembly Accession	PubMLST id
MDR_MMC4	V1(lct)a1	-	2391
1457504	V1(lct)a1	-	2445
25878_1	V1(lct)a1	-	2568
AC30	V1(lct)a1	-	2733
AC12	V1(lct)a1	-	2754
Perm	V1(lct)a1	-	2844
CR-D15	V1(lct)a1	-	3474
CR-D27	V1(lct)a1	-	3476
CR-EF31	V1(lct)a1	-	3479
CR-EF7	V1(lct)a1	-	3480
CR-EF8	V1(lct)a1	-	3481
CR-IN30	V1(lct)a1	-	3482
CR-IN39	V1(lct)a1	-	3483
CR-N31	V1(lct)a1	-	3485
CR-S14	V1(lct)a1	-	3486
CR-S2	V1(lct)a1	-	3488
MD-CRE041-MD-M05329	V1(lct)a1	-	3790
CRAB-GPS-28	V1(lct)a1	-	4051
CRAB-GPS-47	V1(lct)a1	-	4053
CRE449_2014	V1(lct)a1	-	4128
1312671	V1(lct)a1	-	4130
MIC4721A9	V1(lct)a1	-	4162
ACC5214A11	V1(lct)a1	-	4172
1702649	V1(lct)a1	-	4430
1501103	V1(lct)a1	-	4432
1601174	V1(lct)a1	-	4433
1601108	V1(lct)a1	-	4440
ACICU	V1(lct)a1	GCF_000018445.1	-
6014059	V1(lct)a1	GCF_000163395.2	-
UMB001	V1(lct)a1	GCF_000184475.1	-
WM99c	V1(lct)a1	GCF_000186645.1	-
MDR-TJ	V1(lct)a1	GCF_000187205.2	-
1656-2	V1(lct)a1	GCF_000188215.1	-
AB210	V1(lct)a1	GCF_000189655.1	-
3990	V1(lct)a1	GCF_000189675.1	-
TCDC-AB0715	V1(lct)a1	GCF_000189735.1	-
ABNIH1	V1(lct)a1	GCF_000222225.1	-
ABNIH2	V1(lct)a1	GCF_000222245.1	-
MDR-ZJ06	V1(lct)a1	GCF_000226275.2	-
AB5711	V1(lct)a1	GCF_000241725.1	-
W6976	V1(lct)a1	GCF_000248255.1	-
W7282	V1(lct)a1	GCF_000248275.1	-
Naval-17	V1(lct)a1	GCF_000278605.1	-
OIFC189	V1(lct)a1	GCF_000278685.1	-
IS-143	V1(lct)a1	GCF_000297515.1	-
Ab11111	V1(lct)a1	GCF_000297915.1	-
Ab44444	V1(lct)a1	GCF_000297955.1	-
ZWS1122	V1(lct)a1	GCF_000299655.1	-
ZWS1219	V1(lct)a1	GCF_000299675.1	-
AB_1582-8	V1(lct)a1	GCF_000301175.1	-
AB_1766_8	V1(lct)a1	GCF_000301275.1	-
AB_2008-15-45	V1(lct)a1	GCF_000301315.1	-
AB_515-8	V1(lct)a1	GCF_000301375.1	-
AB_908-12	V1(lct)a1	GCF_000301395.1	-
AB_TG2022	V1(lct)a1	GCF_000301455.1	-
AB_TG2023	V1(lct)a1	GCF_000301475.1	-
AB_TG2026	V1(lct)a1	GCF_000301495.1	-
AB_TG2631	V1(lct)a1	GCF_000301575.1	-
AB_TG27323	V1(lct)a1	GCF_000301595.1	-
AB_TG27331	V1(lct)a1	GCF_000301615.1	-
AB_TG5064	V1(lct)a1	GCF_000301655.1	-
AB_2007-09-110-01-7	V1(lct)a1	GCF_000301875.1	-
AB_2008-15-34-7	V1(lct)a1	GCF_000301915.1	-
AB_2008-15-70	V1(lct)a1	GCF_000301955.1	-
AB_2009-04-02-7	V1(lct)a1	GCF_000302015.1	-
AB_908-14-7	V1(lct)a1	GCF_000302055.1	-
AB_909-05	V1(lct)a1	GCF_000302075.1	-
AB_909-14-7	V1(lct)a1	GCF_000302095.1	-
AB_TG27327	V1(lct)a1	GCF_000302195.1	-
AB_TG27335	V1(lct)a1	GCF_000302215.1	-
TYTH-1	V1(lct)a1	GCF_000302575.1	-
OIFC180	V1(lct)a1	GCF_000305255.1	-
AB_2008-23-07-01-7	V1(lct)a1	GCF_000308995.1	-
Naval-2	V1(lct)a1	GCF_000309175.1	-
Naval-113	V1(lct)a1	GCF_000314655.1	-
53264	V1(lct)a1	GCF_000332855.1	-
ABIsac_ColiS	V1(lct)a1	GCF_000333715.1	-
ABIsac_ColiR	V1(lct)a1	GCF_000333735.1	-
OIFC338	V1(lct)a1	GCF_000335655.1	-
Naval-78	V1(lct)a1	GCF_000335675.1	-
AB1H8	V1(lct)a1	GCF_000342065.1	-
ABNIH23	V1(lct)a1	GCF_000353815.1	-
ABNIH13	V1(lct)a1	GCF_000353855.1	-
ABNIH26	V1(lct)a1	GCF_000353895.1	-
ABNIH25	V1(lct)a1	GCF_000353915.1	-
ABNIH5	V1(lct)a1	GCF_000353935.1	-
ABNIH14	V1(lct)a1	GCF_000354035.1	-
ABNIH15	V1(lct)a1	GCF_000354055.1	-
ABNIH16	V1(lct)a1	GCF_000354075.1	-
ABNIH17	V1(lct)a1	GCF_000354095.1	-
ABNIH18	V1(lct)a1	GCF_000354115.1	-
ABNIH20	V1(lct)a1	GCF_000354135.1	-
ABNIH24	V1(lct)a1	GCF_000354155.1	-
48055	V1(lct)a1	GCF_000359725.1	-
NIPH24	V1(lct)a1	GCF_000367885.1	-
NIPH 1362	V1(lct)a1	GCF_000368125.1	-
NIPH 2061	V1(lct)a1	GCF_000368225.1	-
NIPH 528	V1(lct)a1	GCF_000369285.1	-
NIPH 70	V1(lct)a1	GCF_000369305.1	-
BJAB07104	V1(lct)a1	GCF_000419385.1	-
BJAB0868	V1(lct)a1	GCF_000419425.1	-
TG22192	V1(lct)a1	GCF_000453065.1	-
TG22202	V1(lct)a1	GCF_000453145.1	-
TG22212	V1(lct)a1	GCF_000453185.1	-
TG27299	V1(lct)a1	GCF_000453285.1	-
TG27307	V1(lct)a1	GCF_000453305.1	-
TG27311	V1(lct)a1	GCF_000453325.1	-
TG27315	V1(lct)a1	GCF_000453345.1	-
TG27319	V1(lct)a1	GCF_000453365.1	-
TG27371	V1(lct)a1	GCF_000453385.1	-
TG27379	V1(lct)a1	GCF_000453405.1	-
TG27383	V1(lct)a1	GCF_000453425.1	-
TG27407	V1(lct)a1	GCF_000453525.1	-
TG27411	V1(lct)a1	GCF_000453545.1	-
TG15239	V1(lct)a1	GCF_000453565.1	-
TG15234	V1(lct)a1	GCF_000453585.1	-
TG15238	V1(lct)a1	GCF_000453645.1	-
TG15233	V1(lct)a1	GCF_000453665.1	-
TG15236	V1(lct)a1	GCF_000453705.1	-
TG15237	V1(lct)a1	GCF_000453745.1	-
TG15240	V1(lct)a1	GCF_000453765.1	-
TG15241	V1(lct)a1	GCF_000453785.1	-
TG15242	V1(lct)a1	GCF_000453805.1	-
TG2012	V1(lct)a1	GCF_000453825.1	-
TG2013	V1(lct)a1	GCF_000453845.	-
TG2014	V1(lct)a1	GCF_000453865.1	-
TG20546	V1(lct)a1	GCF_000453905.1	-
TG22110	V1(lct)a1	GCF_000453925.1	-
DU202	V1(lct)a1	GCF_000498375.2	-
MRY09-0642	V1(lct)a1	GCF_000509305.1	-
MRY10-0558	V1(lct)a1	GCF_000509325.1	-
MRY12-0277	V1(lct)a1	GCF_000509345.1	-
UH0207	V1(lct)a1	GCF_000513795.2	-
UH0807	V1(lct)a1	GCF_000515435.1	-
UH1007	V1(lct)a1	GCF_000515455.1	-
UH10007	V1(lct)a1	GCF_000515475.1	-
UH0707	V1(lct)a1	GCF_000515495.1	-
UH10107	V1(lct)a1	GCF_000515515.1	-
UH10707b	V1(lct)a1	GCF_000515535.1	-
UH11608	V1(lct)a1	GCF_000515555.1	-
UH12308	V1(lct)a1	GCF_000515595.1	-
UH12408	V1(lct)a1	GCF_000515615.1	-
UH12808	V1(lct)a1	GCF_000515635.1	-
UH13908	V1(lct)a1	GCF_000515655.1	-
UH14508	V1(lct)a1	GCF_000515675.1	-
UH15208	V1(lct)a1	GCF_000515695.1	-
UH16008	V1(lct)a1	GCF_000515715.1	-
UH16108	V1(lct)a1	GCF_000515735.1	-
UH18608	V1(lct)a1	GCF_000515775.1	-
UH19908	V1(lct)a1	GCF_000515815.1	-
UH20108	V1(lct)a1	GCF_000515835.1	-
UH8907	V1(lct)a1	GCF_000515875.2	-
UH2307	V1(lct)a1	GCF_000515895.1	-
UH8107	V1(lct)a1	GCF_000515915.1	-
UH8407	V1(lct)a1	GCF_000515935.1	-
UH8707	V1(lct)a1	GCF_000515955.1	-
UH8807	V1(lct)a1	GCF_000515975.1	-
UH9007	V1(lct)a1	GCF_000515995.2	-
UH9707	V1(lct)a1	GCF_000516015.1	-
UH9907	V1(lct)a1	GCF_000516035.1	-
UH2907	V1(lct)a1	GCF_000516055.1	-
UH2707	V1(lct)a1	GCF_000516075.1	-
UH9907	V1(lct)a1	GCF_000516095.1	-
UH10707a	V1(lct)a1	GCF_000516115.1	-
UH5307	V1(lct)a1	GCF_000516175.1	-
UH5707	V1(lct)a1	GCF_000516195.2	-
UH6107	V1(lct)a1	GCF_000516215.2	-
UH6207	V1(lct)a1	GCF_000516235.1	-
UH7007	V1(lct)a1	GCF_000516295.1	-
UH7707	V1(lct)a1	GCF_000516335.2	-
UH7807	V1(lct)a1	GCF_000516355.2	-
CI77	V1(lct)a1	GCF_000516595.2	-
UH2107	V1(lct)a1	GCF_000517485.2	-
UH3807	V1(lct)a1	GCF_000517505.1	-
PKAB07	V1(lct)a1	GCF_000576535.1	-
1247182	V1(lct)a1	GCF_000580135.1	-
1051830	V1(lct)a1	GCF_000580175.1	-
1046051	V1(lct)a1	GCF_000580195.1	-
1043903	V1(lct)a1	GCF_000580215.1	-
1042969-1265	V1(lct)a1	GCF_000580235.1	-
1036938	V1(lct)a1	GCF_000580275.1	-
1031433	V1(lct)a1	GCF_000580295.1	-
136706	V1(lct)a1	GCF_000580335.1	-
1051176	V1(lct)a1	GCF_000580375.1	-
1046674	V1(lct)a1	GCF_000580395.1	-
17534	V1(lct)a1	GCF_000580475.1	-
1294217	V1(lct)a1	GCF_000580555.1	-
1406750	V1(lct)a1	GCF_000580575.1	-
724909	V1(lct)a1	GCF_000580735.1	-
1159076	V1(lct)a1	GCF_000580835.1	-
1397084	V1(lct)a1	GCF_000580895.1	-
1462234	V1(lct)a1	GCF_000580935.1	-
647609	V1(lct)a1	GCF_000581015.1	-
1465485	V1(lct)a1	GCF_000581175.1	-
400834	V1(lct)a1	GCF_000581235.1	-
959073	V1(lct)a1	GCF_000581335.1	-
942133	V1(lct)a1	GCF_000581355.1	-
929679-2095	V1(lct)a1	GCF_000581375.1	-
58452	V1(lct)a1	GCF_000581395.1	-
796380-2102	V1(lct)a1	GCF_000581415.1	-
564012	V1(lct)a1	GCF_000581455.1	-
472237-1196	V1(lct)a1	GCF_000581495.1	-
34654	V1(lct)a1	GCF_000581515.1	-
1289546	V1(lct)a1	GCF_000581575.1	-
993520	V1(lct)a1	GCF_000581615.1	-
947299	V1(lct)a1	GCF_000581635.1	-
653020	V1(lct)a1	GCF_000581655.1	-
532413	V1(lct)a1	GCF_000581695.1	-
1277411	V1(lct)a1	GCF_000581735.1	-
1440750	V1(lct)a1	GCF_000581795.1	-
554515	V1(lct)a1	GCF_000581815.1	-
1575710	V1(lct)a1	GCF_000581935.1	-
1526966	V1(lct)a1	GCF_000582015.1	-
1291820	V1(lct)a1	GCF_000582115.1	-
1552865	V1(lct)a1	GCF_000582215.1	-
1593273	V1(lct)a1	GCF_000582335.1	-
1552818	V1(lct)a1	GCF_000582945.1	-
323408	V1(lct)a1	GCF_000583235.1	-
458282	V1(lct)a1	GCF_000583255.1	-
470922	V1(lct)a1	GCF_000583295.1	-
1552389	V1(lct)a1	GCF_000583315.1	-
1488685	V1(lct)a1	GCF_000583335.1	-
1426993	V1(lct)a1	GCF_000583355.1	-
24860_8	V1(lct)a1	GCF_000583435.1	-
7893	V1(lct)a1	GCF_000583455.1	-
24812_4	V1(lct)a1	GCF_000583495.1	-
24812_6	V1(lct)a1	GCF_000583515.1	-
24860_10	V1(lct)a1	GCF_000583535.1	-
24860_2	V1(lct)a1	GCF_000583555.1	-
24860_4	V1(lct)a1	GCF_000583575.1	-
24860_7	V1(lct)a1	GCF_000583595.1	-
1287985	V1(lct)a1	GCF_000584035.1	-
73736	V1(lct)a1	GCF_000584055.1	-
10519	V1(lct)a1	GCF_000584075.1	-
1045092	V1(lct)a1	GCF_000584115.1	-
923118	V1(lct)a1	GCF_000584135.1	-
836190	V1(lct)a1	GCF_000584155.1	-
825610	V1(lct)a1	GCF_000584175.1	-
737393	V1(lct)a1	GCF_000584195.1	-
655555	V1(lct)a1	GCF_000584235.1	-
2887	V1(lct)a1	GCF_000584395.1	-
1296252	V1(lct)a1	GCF_000584435.1	-
1264936	V1(lct)a1	GCF_000584475.1	-
1207552	V1(lct)a1	GCF_000584495.1	-
1271651	V1(lct)a1	GCF_000584555.1	-
1178044	V1(lct)a1	GCF_000584655.1	-
1095464	V1(lct)a1	GCF_000584675.1	-
1022959	V1(lct)a1	GCF_000584735.1	-
1482820	V1(lct)a1	GCF_000584755.1	-
1471012	V1(lct)a1	GCF_000584775.1	-
1475764	V1(lct)a1	GCF_000584835.1	-
273929	V1(lct)a1	GCF_000584875.1	-
23671	V1(lct)a1	GCF_000584895.1	-
145660	V1(lct)a1	GCF_000587875.1	-
1494580	V1(lct)a1	GCF_000587895.1	-
1294222	V1(lct)a1	GCF_000587915.1	-
755829	V1(lct)a1	GCF_000587935.1	-
1266220	V1(lct)a1	GCF_000587975.1	-
339786	V1(lct)a1	GCF_000588055.1	-
1232509	V1(lct)a1	GCF_000588155.1	-
628418	V1(lct)a1	GCF_000588175.1	-
466215	V1(lct)a1	GCF_000588215.1	-
981176	V1(lct)a1	GCF_000588295.1	-
70136	V1(lct)a1	GCF_000588315.1	-
303002	V1(lct)a1	GCF_000588435.1	-
1117819	V1(lct)a1	GCF_000588455.1	-
213697	V1(lct)a1	GCF_000588495.1	-
730795	V1(lct)a1	GCF_000588555.1	-
1428368	V1(lct)a1	GCF_000588575.1	-
1237202	V1(lct)a1	GCF_000588635.1	-
11126	V1(lct)a1	GCF_000588655.1	-
1262761-97	V1(lct)a1	GCF_000588695.1	-
1392509	V1(lct)a1	GCF_000588735.1	-
1406182	V1(lct)a1	GCF_000588795.1	-
1397513	V1(lct)a1	GCF_000588815.1	-
24845_8	V1(lct)a1	GCF_000588955.1	-
24845_10	V1(lct)a1	GCF_000588975.1	-
24845_5	V1(lct)a1	GCF_000588995.1	-
24845_3	V1(lct)a1	GCF_000589015.1	-
24845_4	V1(lct)a1	GCF_000589035.1	-
24845_9	V1(lct)a1	GCF_000589055.1	-
25307_6	V1(lct)a1	GCF_000589075.1	-
25307_8	V1(lct)a1	GCF_000589095.1	-
25253_8	V1(lct)a1	GCF_000589355.1	-
25307_1	V1(lct)a1	GCF_000589375.1	-
25307_2	V1(lct)a1	GCF_000589395.1	-
25307_3	V1(lct)a1	GCF_000589415.1	-
25307_4	V1(lct)a1	GCF_000589435.1	-
25307_5	V1(lct)a1	GCF_000589455.1	-
24845_6	V1(lct)a1	GCF_000589475.1	-
24845_1	V1(lct)a1	GCF_000589495.1	-
25253_1	V1(lct)a1	GCF_000589515.1	-
25253_10	V1(lct)a1	GCF_000589535.1	-
25253_3	V1(lct)a1	GCF_000589555.1	-
25253_4	V1(lct)a1	GCF_000589575.1	-
25253_5	V1(lct)a1	GCF_000589595.1	-
25253_6	V1(lct)a1	GCF_000589615.1	-
25253_7	V1(lct)a1	GCF_000589635.1	-
45002_6	V1(lct)a1	GCF_000589655.1	-
45002_7	V1(lct)a1	GCF_000589675.1	-
45002_8	V1(lct)a1	GCF_000589695.1	-
45002_5	V1(lct)a1	GCF_000589755.1	-
45002_10	V1(lct)a1	GCF_000589775.1	-
45002_3	V1(lct)a1	GCF_000589795.1	-
45002_4	V1(lct)a1	GCF_000589815.1	-
24975_4	V1(lct)a1	GCF_000591575.1	-
25561_2	V1(lct)a1	GCF_000591595.1	-
25561_7	V1(lct)a1	GCF_000591615.1	-
25561_1	V1(lct)a1	GCF_000591635.1	-
24975_7	V1(lct)a1	GCF_000591655.1	-
24975_9	V1(lct)a1	GCF_000591675.1	-
25935_10	V1(lct)a1	GCF_000591695.1	-
44327_8	V1(lct)a1	GCF_000591715.1	-
44327_2	V1(lct)a1	GCF_000591735.1	-
25750_7	V1(lct)a1	GCF_000591755.1	-
25750_8	V1(lct)a1	GCF_000591775.1	-
24975_5	V1(lct)a1	GCF_000591795.1	-
44327_7	V1(lct)a1	GCF_000591815.1	-
44327_1	V1(lct)a1	GCF_000591835.1	-
44327_4	V1(lct)a1	GCF_000591855.1	-
44327_5	V1(lct)a1	GCF_000591875.1	-
44327_6	V1(lct)a1	GCF_000591935.1	-
44467_9	V1(lct)a1	GCF_000591955.1	-
25691_10	V1(lct)a1	GCF_000591975.1	-
25766_2	V1(lct)a1	GCF_000591995.1	-
25766_3	V1(lct)a1	GCF_000592015.1	-
25935_9	V1(lct)a1	GCF_000592035.1	-
24975_1	V1(lct)a1	GCF_000592055.1	-
25766_1	V1(lct)a1	GCF_000592075.1	-
25935_1	V1(lct)a1	GCF_000592095.1	-
25935_2	V1(lct)a1	GCF_000592115.1	-
25935_4	V1(lct)a1	GCF_000592135.1	-
25935_5	V1(lct)a1	GCF_000592155.1	-
25935_6	V1(lct)a1	GCF_000592175.1	-
25935_7	V1(lct)a1	GCF_000592195.1	-
25935_8	V1(lct)a1	GCF_000592215.1	-
25766_6	V1(lct)a1	GCF_000592235.1	-
25691_2	V1(lct)a1	GCF_000592255.1	-
25691_6	V1(lct)a1	GCF_000592275.1	-
25691_9	V1(lct)a1	GCF_000592295.1	-
25766_7	V1(lct)a1	GCF_000592315.1	-
25691_1	V1(lct)a1	GCF_000592335.1	-
25766_5	V1(lct)a1	GCF_000592355.1	-
25766_9	V1(lct)a1	GCF_000592375.1	-
25766_10	V1(lct)a1	GCF_000592395.1	-
25766_4	V1(lct)a1	GCF_000592415.1	-
44467_5	V1(lct)a1	GCF_000592435.1	-
44467_6	V1(lct)a1	GCF_000592455.1	-
44467_7	V1(lct)a1	GCF_000592475.1	-
44467_8	V1(lct)a1	GCF_000592495.1	-
25681_2	V1(lct)a1	GCF_000592515.1	-
25681_3	V1(lct)a1	GCF_000592535.1	-
25681_5	V1(lct)a1	GCF_000592555.1	-
25681_6	V1(lct)a1	GCF_000592575.1	-
25681_8	V1(lct)a1	GCF_000592595.1	-
25681_9	V1(lct)a1	GCF_000592615.1	-
25750_6	V1(lct)a1	GCF_000592635.1	-
44467_10	V1(lct)a1	GCF_000592655.1	-
44467_1	V1(lct)a1	GCF_000592675.1	-
44467_2	V1(lct)a1	GCF_000592695.1	-
44467_3	V1(lct)a1	GCF_000592715.1	-
44467_4	V1(lct)a1	GCF_000592735.1	-
25561_10	V1(lct)a1	GCF_000592755.1	-
43557_1	V1(lct)a1	GCF_000600375.1	-
25878_2	V1(lct)a1	GCF_000600395.1	-
25878_1	V1(lct)a1	GCF_000600415.1	-
44362_3	V1(lct)a1	GCF_000600475.1	-
44362_4	V1(lct)a1	GCF_000600495.1	-
44362_5	V1(lct)a1	GCF_000600515.1	-
44362_6	V1(lct)a1	GCF_000600535.1	-
44362_7	V1(lct)a1	GCF_000600555.1	-
44362_8	V1(lct)a1	GCF_000600575.1	-
44362_9	V1(lct)a1	GCF_000600595.1	-
44437_3	V1(lct)a1	GCF_000600615.1	-
44437_4	V1(lct)a1	GCF_000600635.1	-
44437_5	V1(lct)a1	GCF_000600655.1	-
44437_7	V1(lct)a1	GCF_000600675.1	-
44437_8	V1(lct)a1	GCF_000600695.1	-
44437_9	V1(lct)a1	GCF_000600715.1	-
44362_10	V1(lct)a1	GCF_000600915.1	-
44362_1	V1(lct)a1	GCF_000600935.1	-
16553_6	V1(lct)a1	GCF_000611045.1	-
16553_2	V1(lct)a1	GCF_000611065.1	-
16553_4	V1(lct)a1	GCF_000611085.1	-
16553_3	V1(lct)a1	GCF_000611105.1	-
16553_10	V1(lct)a1	GCF_000611165.1	-
16553_9	V1(lct)a1	GCF_000611185.1	-
26016_4	V1(lct)a1	GCF_000611265.1	-
26016_1	V1(lct)a1	GCF_000611325.1	-
26016_6	V1(lct)a1	GCF_000611345.1	-
26016_10	V1(lct)a1	GCF_000611405.1	-
25569_6	V1(lct)a1	GCF_000611425.1	-
26016_5	V1(lct)a1	GCF_000611445.1	-
26016_8	V1(lct)a1	GCF_000611525.1	-
16553_8	V1(lct)a1	GCF_000611545.1	-
16553_1	V1(lct)a1	GCF_000611565.1	-
24975_10	V1(lct)a1	GCF_000627335.1	-
26016_9	V1(lct)a1	GCF_000627375.1	-
24860_1	V1(lct)a1	GCF_000627395.1	-
24860_6	V1(lct)a1	GCF_000627415.1	-
44298_1	V1(lct)a1	GCF_000627495.1	-
44298_2	V1(lct)a1	GCF_000627515.1	-
44298_4	V1(lct)a1	GCF_000627535.1	-
44298_6	V1(lct)a1	GCF_000627555.1	-
44298_7	V1(lct)a1	GCF_000627575.1	-
44298_9	V1(lct)a1	GCF_000627595.1	-
44298_10	V1(lct)a1	GCF_000627615.1	-
25442_7	V1(lct)a1	GCF_000627695.1	-
25442_9	V1(lct)a1	GCF_000627715.1	-
42057_2	V1(lct)a1	GCF_000627735.1	-
1064293_46	V1(lct)a1	GCF_000671435.1	-
44298_3	V1(lct)a1	GCF_000671495.1	-
44298_5	V1(lct)a1	GCF_000671535.1	-
44298_8	V1(lct)a1	GCF_000671555.1	-
25442_1	V1(lct)a1	GCF_000671655.1	-
1032359	V1(lct)a1	GCF_000671695.1	-
25691_5	V1(lct)a1	GCF_000681655.1	-
24860_9	V1(lct)a1	GCF_000681675.1	-
23037	V1(lct)a1	GCF_000681695.1	-
987421	V1(lct)a1	GCF_000681735.1	-
1539026	V1(lct)a1	GCF_000681835.1	-
18689	V1(lct)a1	GCF_000681855.1	-
916567	V1(lct)a1	GCF_000681875.1	-
96512	V1(lct)a1	GCF_000681895.1	-
25691_8	V1(lct)a1	GCF_000681915.1	-
25750_1	V1(lct)a1	GCF_000681935.1	-
26016_2	V1(lct)a1	GCF_000681955.1	-
26016_3	V1(lct)a1	GCF_000681975.1	-
26016_7	V1(lct)a1	GCF_000681995.1	-
45057_1	V1(lct)a1	GCF_000682075.1	-
45002_9	V1(lct)a1	GCF_000682115.1	-
25691_7	V1(lct)a1	GCF_000682135.1	-
24812_2	V1(lct)a1	GCF_000682175.1	-
1146103	V1(lct)a1	GCF_000682235.1	-
15827	V1(lct)a1	GCF_000682315.1	-
1284800	V1(lct)a1	GCF_000682395.1	-
1042969-1197	V1(lct)a1	GCF_000682455.1	-
1276470-132	V1(lct)a1	GCF_000682495.1	-
24812_8	V1(lct)a1	GCF_000682535.1	-
24860_3	V1(lct)a1	GCF_000682555.1	-
24860_5	V1(lct)a1	GCF_000682575.1	-
756476	V1(lct)a1	GCF_000682595.1	-
929679-598	V1(lct)a1	GCF_000682635.1	-
24812_7	V1(lct)a1	GCF_000682655.1	-
BIDMC 56	V1(lct)a1	GCF_000692095.1	-
AC29	V1(lct)a1	GCF_000695855.3	-
LY3	V1(lct)a1	GCF_000722985.1	-
LY6	V1(lct)a1	GCF_000723045.1	-
LY7	V1(lct)a1	GCF_000723055.1	-
LY9	V1(lct)a1	GCF_000723065.1	-
LY4	V1(lct)a1	GCF_000723125.1	-
LY5	V1(lct)a1	GCF_000723145.1	-
TCM206	V1(lct)a1	GCF_000734775.1	-
T25	V1(lct)a1	GCF_000761465.1	-
T25	V1(lct)a1	GCF_000761465.1	-
341	V1(lct)a1	GCF_000766105.1	-
TYTH-2	V1(lct)a1	GCF_000770815.1	-
T173	V1(lct)a1	GCF_000802885.1	-
T122	V1(lct)a1	GCF_000802895.1	-
T258	V1(lct)a1	GCF_000805525.1	-
T7	V1(lct)a1	GCF_000805545.1	-
T87	V1(lct)a1	GCF_000805595.1	-
T185	V1(lct)a1	GCF_000805615.1	-
T188	V1(lct)a1	GCF_000805635.1	-
CS01	V1(lct)a1	GCF_000820665.1	-
CR17	V1(lct)a1	GCF_000820685.1	-
NCGM 237	V1(lct)a1	GCF_000828795.1	-
J65	V1(lct)a1	GCF_000966495.1	-
J133	V1(lct)a1	GCF_000966525.1	-
M1	V1(lct)a1	GCF_000969285.1	-
S10	V1(lct)a1	GCF_000969295.1	-
S19	V1(lct)a1	GCF_000969365.1	-
S46	V1(lct)a1	GCF_000969465.1	-
XH386	V1(lct)a1	GCF_001026965.1	-
KBN10P02143	V1(lct)a1	GCF_001514375.1	-
YU-R612	V1(lct)a1	GCF_001543995.1	-
XH860	V1(lct)a1	GCF_001573065.1	-
XH859	V1(lct)a1	GCF_001573085.1	-
XH856	V1(lct)a1	GCF_001573125.1	-
ZQ1	V1(lct)a1	GCF_002803655.2	-
ZQ7	V1(lct)a1	GCF_002837985.2	-
ZQ2	V1(lct)a1	GCF_002838015.2	-
SH25	V1(lct)a1	GCF_003574715.1	-
ABAY13017	V1(lct)a1	GCF_009736345.1	-
ABAY12003	V1(lct)a1	GCF_009737345.1	-
BAL 242	V1(lct)a1	GCF_900010325.1	-
IOMTU433	V1(lct)a10	-	3062
A166B	V1(lct)a10	-	3315
A81	V1(lct)a10	-	3367
MSHR_A82	V1(lct)a10	-	3368
01 D3 -2	V1(lct)a10	-	3395
ACIN00149	V1(lct)a10	-	3839
Ab33333	V1(lct)a10	GCF_000297935.1	-
AB4A3	V1(lct)a10	GCF_000338835.1	-
NIPH 67	V1(lct)a10	GCF_000369265.1	-
342950	V1(lct)a10	GCF_000580695.1	-
318814	V1(lct)a10	GCF_000584355.1	-
A134	v1(lct)a11	-	3304
A173	v1(lct)a11	-	3318
A181	v1(lct)a11	-	3320
A185	v1(lct)a11	-	3323
WC-A-92	v1(lct)a11	GCF_000335615.1	-
OIFC032	v1(lct)a12	GCF_000215005.1	-
OIFC087	v1(lct)a12	GCF_000309095.1	-
OIFC099	v1(lct)a12	GCF_000309135.1	-
1417041	v1(lct)a12	GCF_000582355.1	-
A147	v1(lct)a13	-	3307
781407	v1(lct)a13	GCF_000581435.1	-
1525283	v1(lct)a13	GCF_000582175.1	-
MRSN 3405	v1(lct)a14	-	2283
A140	v1(lct)a14	-	3306
MSHR_A203	v1(lct)a14	-	3335
A246	v1(lct)a14	-	3353
62	v1(lct)a14	-	3377
Gänse Ei-1	v1(lct)a14	-	3388
OIFC074	v1(lct)a14	GCF_000305215.1	-
Naval-21	v1(lct)a14	GCF_000309195.1	-
OIFC047	v1(lct)a14	GCF_000335635.1	-
MSP4-16	v1(lct)a14	GCF_000341985.1	-
NIPH 80	v1(lct)a14	GCF_000369345.1	-
1440422	v1(lct)a14	GCF_000580615.1	-
JCM 6841	v1(lct)a14	GCF_000614705.1	-
GTC 03324	v1(lct)a14	GCF_000760435.1	-
GTC 03329	v1(lct)a14	GCF_000760475.1	-
151/1C	v1(lct)a14	GCF_002573725.1	-
LoGeIst3-1	v1(lct)a14	GCF_002573815.1	-
ATCC19606	v1(lct)a14	GCF_900011295.1	-
1382823	v1(lct)a15	-	4129
TG22150	v1(lct)a15	GCF_000453025.1	-
TG22142	v1(lct)a15	GCF_000453965.1	-
TG22146	v1(lct)a15	GCF_000453985.1	-
UH5207	v1(lct)a15	GCF_000516155.1	-
1096934	v1(lct)a15	GCF_000581755.1	-
831240	v1(lct)a15	GCF_000581975.1	-
855125	v1(lct)a15	GCF_000681555.1	-
86II/2C	v1(lct)a16	GCF_002573895.1	-
CRAB-GPS-11	V1(lct)a2	-	4050
CRAB-GPS-29	V1(lct)a2	-	4052
5080	V1(lct)a21	-	3896
5081	V1(lct)a21	-	3897
ACB003	V1(lct)a21	-	4212
1035119	V1(lct)a22	GCF_000580815.1	-
Naval-57	V1(lct)a23	GCF_000335535.1	-
ZW85-1	V1(lct)a24	GCF_000505685.1	-
A219	V1(lct)a25	-	3340
NIPH 615	V1(lct)a25	GCF_000368205.1	-
UH6507	V1(lct)a26	GCF_000516255.1	-
29R1	V1(lct)a26	GCF_002573735.1	-
SUl21-2	V1(lct)a27	-	3386
A138	V1(lct)a28	-	3305
A159	V1(lct)a28	-	3310
A160	V1(lct)a28	-	3311
A161	V1(lct)a28	-	3312
A162	V1(lct)a28	-	3313
A163	V1(lct)a28	-	3314
A169	V1(lct)a28	-	3316
A170	V1(lct)a28	-	3317
A196	V1(lct)a28	-	3329
A197	V1(lct)a28	-	3330
A202	V1(lct)a28	-	3334
A204	V1(lct)a28	-	3336
A215	V1(lct)a28	-	3338
A217	V1(lct)a28	-	3339
A221	V1(lct)a28	-	3341
A223	V1(lct)a28	-	3342
A224	V1(lct)a28	-	3343
A225	V1(lct)a28	-	3344
A226	V1(lct)a28	-	3345
A232	V1(lct)a28	-	3347
A237	V1(lct)a28	-	3349
A240	V1(lct)a28	-	3350
A245	V1(lct)a28	-	3352
A3	V1(lct)a28	-	3354
A55	V1(lct)a28	-	3359
A57	V1(lct)a28	-	3360
A58	V1(lct)a28	-	3361
A6	V1(lct)a28	-	3362
A7	V1(lct)a28	-	3365
A93	V1(lct)a28	-	3371
A96	V1(lct)a28	-	3372
OIFC098	V1(lct)a28	GCF_000305235.1	-
BJAB0715	V1(lct)a28	GCF_000419405.1	-
466760	V1(lct)a28	GCF_000580995.1	-
50595	V1(lct)a28	GCF_000582155.1	-
3390	V1(lct)a28	GCF_000584335.1	-
1007214	V1(lct)a28	GCF_000588675.1	-
1262761-105	V1(lct)a28	GCF_000682475.1	-
T214	V1(lct)a28	GCF_000802915.1	-
A155	V1(lct)a28	GCF_000836625.1	-
Ab04-mff	V1(lct)a28	GCF_001077655.1	-
A186	V1(lct)a28	GCF_001420505.1	-
XH858	V1(lct)a28	GCF_001578145.1	-
GB1-2	V1(lct)a28	GCF_002573795.1	-
ZQ9	V1(lct)a28	GCF_002837885.2	-
ZQ10	V1(lct)a28	GCF_002837905.2	-
A2	V1(lct)a28	GCF_003976955.1	-
A158	V1(lct)a28	GCF_004209215.1	-
BAL 266	V1(lct)a28	GCF_900011285.1	-
12_ax	V1(lct)a29	-	760
98826	V1(lct)a3	GCF_000588375.1	-
44895_9	V1(lct)a3	GCF_000588895.1	-
44895_8	V1(lct)a3	GCF_000588915.1	-
44895_4	V1(lct)a3	GCF_000588935.1	-
44895_10	V1(lct)a3	GCF_000589275.1	-
44895_1	V1(lct)a3	GCF_000589295.1	-
44895_2	V1(lct)a3	GCF_000589315.1	-
44895_5	V1(lct)a3	GCF_000589715.1	-
44895_6	V1(lct)a3	GCF_000589735.1	-
44895_3	V1(lct)a3	GCF_000589835.1	-
44857_10	V1(lct)a3	GCF_000591895.1	-
44857_9	V1(lct)a3	GCF_000591915.1	-
45057_4	V1(lct)a3	GCF_000611505.1	-
44839_10	V1(lct)a3	GCF_000627355.1	-
44839_8	V1(lct)a3	GCF_000671515.1	-
44839_9	V1(lct)a3	GCF_000671575.1	-
MSHR_A8	V1(lct)a30	-	3366
TG22204	V1(lct)a30	GCF_000453165.1	-
1391434	V1(lct)a30	GCF_000588755.1	-
A5	V1(lct)a31	-	3356
110912	V1(lct)a31	GCF_000580495.1	-
951631	V1(lct)a31	GCF_000580755.1	-
397971	V1(lct)a31	GCF_000582275.1	-
722310	V1(lct)a31	GCF_000583275.1	-
457946	V1(lct)a31	GCF_000584295.1	-
607805	V1(lct)a31	GCF_000584315.1	-
1195185_11	V1(lct)a31	GCF_000584515.1	-
1533268	V1(lct)a31	GCF_000584855.1	-
214216	V1(lct)a31	GCF_000587955.1	-
14216	V1(lct)a31	GCF_000588235.1	-
1170863	V1(lct)a31	GCF_000588615.1	-
1413735	V1(lct)a31	GCF_000588775.1	-
1195185_80	V1(lct)a31	GCF_000681635.1	-
496487	V1(lct)a31	GCF_000682215.1	-
754286	V1(lct)a31	GCF_000682255.1	-
1499986	V1(lct)a31	GCF_000682375.1	-
BR097	V1(lct)a31	GCF_000708775.1	-
BU310	V1(lct)a31	GCF_000708795.1	-
ABBL099	V1(lct)a31	GCF_000738845.1	-
A174	V1(lct)a32	-	3319
A193	V1(lct)a32	-	3328
MSHR_A4	V1(lct)a32	-	3355
D1279779	V1(lct)a32	GCF_000186665.3	-
CR-D1	V1(lct)a33	-	3475
CR-IN74	V1(lct)a33	-	3484
NCIMB8209	V1(lct)a33	-	3886
AB405E4	V1(lct)a33	GCF_000342085.1	-
NIPH 410	V1(lct)a33	GCF_000413915.1	-
658C	V1(lct)a4	-	3378
CR-S16	V1(lct)a5	-	3487
30159	V1(lct)a5	-	3657
AB_1583-8	V1(lct)a5	GCF_000301855.1	-
AB_TG27343	V1(lct)a5	GCF_000302255.1	-
TG02011	V1(lct)a5	GCF_000453625.1	-
UH12208	V1(lct)a5	GCF_000515575.1	-
UH16208	V1(lct)a5	GCF_000515755.1	-
UH19608	V1(lct)a5	GCF_000515795.1	-
UH22908	V1(lct)a5	GCF_000515855.1	-
UH6907	V1(lct)a5	GCF_000516275.1	-
UH7607	V1(lct)a5	GCF_000516315.1	-
UH7907	V1(lct)a5	GCF_000516375.1	-
AB030	V1(lct)a5	GCF_000746645.1	-
A33405	V1(lct)a5	GCF_000757665.1	-
AbH12o-A2	V1(lct)a5	GCF_000761175.1	-
Ab421_GEIH-2010	V1(lct)a5	GCF_001628795.1	-
3207	V1(lct)a5	GCF_001636235.1	-
MC51	V1(lct)a5	GCF_003595815.1	-
MC38	V1(lct)a5	GCF_003595875.1	-
MC23	V1(lct)a5	GCF_003595985.1	-
MC57	V1(lct)a5	GCF_003596125.1	-
MC17	V1(lct)a5	GCF_003596215.1	-
A188	V1(lct)a6	-	3325
AB_TG19617	V1(lct)a6	GCF_000302135.1	-
OIFC0162	V1(lct)a6	GCF_000307895.1	-
TG27387	V1(lct)a6	GCF_000453445.1	-
1297549	V1(lct)a6	GCF_000580775.1	-
1062314	V1(lct)a6	GCF_000584715.1	-
6200	V1(lct)a6	GCF_000814345.1	-
2P2	V1(lct)a7	-	3375
SPö3-1	V1(lct)a7	-	3384
NCu29D-2	V1(lct)a8	-	3381
RewurLo-1	V1(lct)a8	-	3391
SAN 31	V1(lct)a8	-	3665
7024	V1(lct)a8	-	3666
Ab242	V1(lct)a8	-	4004
NIPH 1734	V1(lct)a8	GCF_000368245.1	-
1295549	V1(lct)a8	GCF_000588135.1	-
277047	V1(lct)a8	GCF_000588195.1	-
426863	V1(lct)a8	GCF_000588475.1	-
1505311	V1(lct)a8	GCF_000681595.1	-
MC87	V1(lct)a8	GCF_003583605.1	-
MC75	V1(lct)a8	GCF_003583665.1	-
MC104	V1(lct)a8	GCF_003584255.1	-
MC101	V1(lct)a8	GCF_003584305.1	-
MC96	V1(lct)a8	GCF_003584325.1	-
MC91	V1(lct)a8	GCF_003584365.1	-
MC77	V1(lct)a8	GCF_003584375.1	-
MC78	V1(lct)a8	GCF_003584385.1	-
MC89	V1(lct)a8	GCF_003584425.1	-
MC90	V1(lct)a8	GCF_003584445.1	-
MC71	V1(lct)a8	GCF_003584455.1	-
MC69	V1(lct)a8	GCF_003595665.1	-
MC64	V1(lct)a8	GCF_003595675.1	-
MC63	V1(lct)a8	GCF_003595685.1	-
MC62	V1(lct)a8	GCF_003595745.1	-
MC60	V1(lct)a8	GCF_003595755.1	-
MC59	V1(lct)a8	GCF_003595765.1	-
MC53	V1(lct)a8	GCF_003595805.1	-
MC44	V1(lct)a8	GCF_003595835.1	-
MC39	V1(lct)a8	GCF_003595865.1	-
MC35	V1(lct)a8	GCF_003595885.1	-
MC34	V1(lct)a8	GCF_003595925.1	-
MC32	V1(lct)a8	GCF_003595935.1	-
MC31	V1(lct)a8	GCF_003595955.1	-
MC21	V1(lct)a8	GCF_003595995.1	-
MC2	V1(lct)a8	GCF_003596105.1	-
MC48	V1(lct)a8	GCF_003596135.1	-
MC18	V1(lct)a8	GCF_003596205.1	-
MC14	V1(lct)a8	GCF_003596235.1	-
MC12	V1(lct)a8	GCF_003596265.1	-
MC5	V1(lct)a8	GCF_003596275.1	-
MC1	V1(lct)a8	GCF_003597385.1	-
Ab244 (Arg)	V1(lct)a8	GCF_008477565.1	-
Ab825	V1(lct)a8	GCF_009829755.1	-
CR-EF11	V1(lct)a9	-	3477
A. lactucae CI78	V1(lct)al1	GCF_000516615.2	-
A. oleivorans DR1_DE0008	V1(lct)ao1	GCF_007680785.1	-
A. oleivorans PF1	V1(lct)ao2	GCF_000803285.1	-
A. pittii XJ88	V1(lct)ap1	GCF_002863745.1	-
A. pittii 2012N08-034	V1(lct)ap2	GCF_003359215.1	-
A9	V1(sct)a1	-	3370
Naval-82	V1(sct)a1	GCF_000309255.1	-
NIPH190	V1(sct)a1	GCF_000368525.1	-
TG27391	V1(sct)a1	GCF_000453465.1	-
1106579	V1(sct)a1	GCF_000581775.1	-
83444	V1(sct)a1	GCF_000581855.1	-
TG02017	V1(sct)a2	GCF_000453605.1	-
A. nosocomialis 6411	V1(sct)an1	GCF_000814165.3	-
A. pittii AB17H194	V1(sct)ap1	GCF_008694085.1	-
A. pittii AP007	V1(sct)ap2	GCA_006351765.1	-
A. seifertii SAb133	V1(sct)as1	GCF_004378605.1	-
A. seifertii TUM15279	V1(sct)as1	GCF_008994495.1	-
A. seifertii MI30-324	V1(sct)as3	GCF_002794295.1	-
MSHR_A192	V1a(lct)a17	-	3327
7962	V1a(lct)a18	-	3662
ATCC17978	V1a(lct)a19	GCF_001593425.2	-
OIFC035	V1a(lct)a20	GCF_000309235.1	-
NIPH 329	V1a(lct)a20	GCF_000369225.1	-
AB 056	V2(lct)a1	-	2253
AB 058	V2(lct)a1	-	2254
AB 059	V2(lct)a1	-	2255
MRSN 58	V2(lct)a1	-	2282
A62	V2(lct)a1	-	3363
CR-D11	V2(lct)a1	-	3473
CR-EF12	V2(lct)a1	-	3478
97506	V2(lct)a1	-	3659
33015	V2(lct)a1	-	3661
CRAB-GPS-43	V2(lct)a1	-	4043
CRAB-GPS-06	V2(lct)a1	-	4045
CRAB-GPS-07	V2(lct)a1	-	4046
CRAB-GPS-05	V2(lct)a1	-	4047
CRAB-GPS-08	V2(lct)a1	-	4048
CRAB-GPS-10	V2(lct)a1	-	4049
CRAB-GPS-48	V2(lct)a1	-	4054
AB0057	V2(lct)a1	GCF_000021245.2	-
AYE	V2(lct)a1	GCF_000069245.1	-
Naval-18	V2(lct)a1	GCF_000214965.1	-
Naval-81	V2(lct)a1	GCF_000214985.1	-
AB4857	V2(lct)a1	GCF_000241665.1	-
OIFC137	V2(lct)a1	GCF_000278625.1	-
OIFC109	V2(lct)a1	GCF_000278645.1	-
IS-123	V2(lct)a1	GCF_000286535.1	-
Canada BC-5	V2(lct)a1	GCF_000286615.1	-
WC-692	V2(lct)a1	GCF_000297575.1	-
IS-58	V2(lct)a1	GCF_000297595.1	-
AB_1594-8	V2(lct)a1	GCF_000301195.1	-
AB_2008-15-71	V2(lct)a1	GCF_000301355.1	-
AB_909-01-7	V2(lct)a1	GCF_000301415.1	-
AB_909-02-7	V2(lct)a1	GCF_000301435.1	-
AB_1536-8	V2(lct)a1	GCF_000301835.1	-
AB_2008-15-52	V2(lct)a1	GCF_000301935.1	-
AB_2008-23-01-01-7	V2(lct)a1	GCF_000301975.1	-
AB_2009-04-01-7	V2(lct)a1	GCF_000301995.1	-
AB_908-13	V2(lct)a1	GCF_000302035.1	-
AB_TG2018	V2(lct)a1	GCF_000302155.1	-
TG19582	V2(lct)a1	GCF_000302275.1	-
IS-251	V2(lct)a1	GCF_000304655.1	-
IS-235	V2(lct)a1	GCF_000304695.1	-
Naval-13	V2(lct)a1	GCF_000305295.1	-
Naval-83	V2(lct)a1	GCF_000305315.1	-
OIFC111	V2(lct)a1	GCF_000309155.1	-
WC-A-694	V2(lct)a1	GCF_000309215.1	-
Canada BC1	V2(lct)a1	GCF_000309275.1	-
ABNIH19	V2(lct)a1	GCF_000353775.1	-
ABNIH6	V2(lct)a1	GCF_000353955.1	-
ABNIH7	V2(lct)a1	GCF_000353975.1	-
ABNIH11	V2(lct)a1	GCF_000354015.1	-
NIPH 1669	V2(lct)a1	GCF_000368105.1	-
NIPH 527	V2(lct)a1	GCF_000369185.1	-
NIPH 290	V2(lct)a1	GCF_000369325.1	-
ANC 4097	V2(lct)a1	GCF_000369365.1	-
1605	V2(lct)a1	GCF_000441955.1	-
TG22190	V2(lct)a1	GCF_000453045.1	-
TG22194	V2(lct)a1	GCF_000453085.1	-
TG22196	V2(lct)a1	GCF_000453105.1	-
TG22214	V2(lct)a1	GCF_000453205.1	-
TG27395	V2(lct)a1	GCF_000453485.1	-
TG27399	V2(lct)a1	GCF_000453505.1	-
TG20277	V2(lct)a1	GCF_000453885.1	-
TG22112	V2(lct)a1	GCF_000453945.1	-
TG22148	V2(lct)a1	GCF_000454005.1	-
CI86	V2(lct)a1	GCF_000516575.2	-
CI79	V2(lct)a1	GCF_000516635.2	-
1040094	V2(lct)a1	GCF_000580255.1	-
1121032	V2(lct)a1	GCF_000580355.1	-
1039621	V2(lct)a1	GCF_000580435.1	-
1032241	V2(lct)a1	GCF_000580455.1	-
1202252	V2(lct)a1	GCF_000580535.1	-
1461963	V2(lct)a1	GCF_000581155.1	-
562700	V2(lct)a1	GCF_000581475.1	-
942194	V2(lct)a1	GCF_000581595.1	-
1546444	V2(lct)a1	GCF_000581995.1	-
43926	V2(lct)a1	GCF_000582035.1	-
42887	V2(lct)a1	GCF_000582295.1	-
472237-120	V2(lct)a1	GCF_000583415.1	-
480175	V2(lct)a1	GCF_000584275.1	-
1293320	V2(lct)a1	GCF_000584455.1	-
1237893	V2(lct)a1	GCF_000584535.1	-
1271213	V2(lct)a1	GCF_000584595.1	-
1188188	V2(lct)a1	GCF_000584635.1	-
MRSN 57	V2(lct)a1	GCF_000586635.1	-
1058283	V2(lct)a1	GCF_000588075.1	-
1276470-86	V2(lct)a1	GCF_000588115.1	-
1406589	V2(lct)a1	GCF_000588355.1	-
25493_2	V2(lct)a1	GCF_000600735.1	-
25493_10	V2(lct)a1	GCF_000600755.1	-
25493_1	V2(lct)a1	GCF_000600775.1	-
25493_3	V2(lct)a1	GCF_000600795.1	-
25493_4	V2(lct)a1	GCF_000600815.1	-
25493_5	V2(lct)a1	GCF_000600835.1	-
25493_6	V2(lct)a1	GCF_000600855.1	-
25493_8	V2(lct)a1	GCF_000600875.1	-
25493_9	V2(lct)a1	GCF_000600895.1	-
25569_1	V2(lct)a1	GCF_000611205.1	-
25569_2	V2(lct)a1	GCF_000611225.1	-
25569_4	V2(lct)a1	GCF_000611245.1	-
45052_3	V2(lct)a1	GCF_000611285.1	-
45052_5	V2(lct)a1	GCF_000611305.1	-
25569_3	V2(lct)a1	GCF_000611365.1	-
25569_7	V2(lct)a1	GCF_000611385.1	-
25569_5	V2(lct)a1	GCF_000611465.1	-
45052_1	V2(lct)a1	GCF_000611485.1	-
R1B	V2(lct)a1	GCF_000623035.1	-
25569_8	V2(lct)a1	GCF_000627635.1	-
25569_9	V2(lct)a1	GCF_000627655.1	-
42057_6	V2(lct)a1	GCF_000627755.1	-
45052_4	V2(lct)a1	GCF_000627775.1	-
45075_6	V2(lct)a1	GCF_000671415.1	-
45075_5	V2(lct)a1	GCF_000671475.1	-
45075_1	V2(lct)a1	GCF_000671595.1	-
45075_2	V2(lct)a1	GCF_000671615.1	-
45075_3	V2(lct)a1	GCF_000671635.1	-
42057_4	V2(lct)a1	GCF_000671675.1	-
25569_10	V2(lct)a1	GCF_000681615.1	-
45075_4	V2(lct)a1	GCF_000681755.1	-
45075_8	V2(lct)a1	GCF_000681775.1	-
45075_9	V2(lct)a1	GCF_000681795.1	-
42057_3	V2(lct)a1	GCF_000682015.1	-
42057_5	V2(lct)a1	GCF_000682035.1	-
45052_2	V2(lct)a1	GCF_000682055.1	-
45075_10	V2(lct)a1	GCF_000682275.1	-
940793	V2(lct)a1	GCF_000682295.1	-
BM4587	V2(lct)a1	GCF_000731965.1	-
A144	V2(lct)a1	GCF_000763365.1	-
A1	V2(lct)a1	GCF_000830055.1	-
AB5075-UW	V2(lct)a1	GCF_000963815.1	-
S36	V2(lct)a1	GCF_000969385.1	-
J10	V2(lct)a1	GCF_001511855.1	-
J1	V2(lct)a1	GCF_001511875.1	-
J5	V2(lct)a1	GCF_001511895.1	-
D78	V2(lct)a1	GCF_001511915.1	-
D30	V2(lct)a1	GCF_001511935.1	-
A92	V2(lct)a1	GCF_001511975.1	-
D81	V2(lct)a1	GCF_001511995.1	-
WM98	V2(lct)a1	GCF_001512015.1	-
D2	V2(lct)a1	GCF_001512035.1	-
RBH3	V2(lct)a1	GCF_001512075.1	-
D62	V2(lct)a1	GCF_001512095.1	-
J7	V2(lct)a1	GCF_001512115.1	-
D13	V2(lct)a1	GCF_001512155.1	-
6772166	V2(lct)a1	GCF_001512175.1	-
G7	V2(lct)a1	GCF_001512195.1	-
A297	V2(lct)a1	GCF_001512215.1	-
A83	V2(lct)a1	GCF_001512235.1	-
A85	V2(lct)a1	GCF_002210065.1	-
A388	V2(lct)a1	GCF_002741415.1	-
AB307-0294	V2(lct)a1	GCF_002803025.2	-
ZQ3	V2(lct)a1	GCF_002838025.2	-
IHSS3526	V2(lct)a1	GCF_002927895.1	-
AB_TG2028	V2(lct)a2	GCF_000301515.1	-
AB_TG2030	V2(lct)a2	GCF_000301535.1	-
AB_TG2031	V2(lct)a2	GCF_000301555.1	-
AB_TG2032	V2(lct)a2	GCF_000302175.1	-
TG22332	V2(lct)a2	GCF_000453225.1	-
TG22336	V2(lct)a2	GCF_000453245.1	-
TG27295	V2(lct)a2	GCF_000453265.1	-
TG07725	V2(lct)a2	GCF_000453685.1	-
UH5107	V2(lct)a2	GCF_000516135.1	-
MSHR_A183	V2(lct)a3	-	3321
A184	V2(lct)a3	-	3322
99677	V2(lct)a3	-	3658
ACE-JSC-ALP-101066	V2(lct)a3	-	4434
IS-116	V2(lct)a3	GCF_000297535.1	-
OIFC065	V2(lct)a3	GCF_000309115.1	-
846928	V2(lct)a4	GCF_000584095.1	-
TG00314	V2(lct)a5	GCF_000453725.1	-
6013150	V2(lct)a6	GCF_000163355.2	-
6013113	V2(lct)a6	GCF_000163375.2	-
D36/45480	V2(lct)a6	GCF_001399655.1	-
A. calcoaceticus ANC3811	V2(lct)ac1	GCF_000399665.1	-
A.oleivorans KCJK7897	V2(lct)ao1	GCF_003053305.1	-
A. oleivorans TUM15571	V2(lct)ao2	GCF_009014195.1	-
A. calcoaceticus ANC 3680	V3(lct)ac1	GCF_000368945.1	-
A.calcoaceticus TG19593	V3(lct)ac2	GCF_000301675.1	-
A. lactucae 4052	V3(lct)al1	GCF_000399705.1	-
A. lactucae NRRLB-41902	V3(lct)al2	GCF_001605885.1	-
A. lactucae TG41018	V3(lct)al3	GCF_003948005.1	-
A. oleivorans DR1 ( strain DR1)	V3(lct)ao1	GCF_000196795.1	-
A. pittii PHEA-2	V3(lct)ap1	GCF_000191145.1	-
A. pittii 4050	V3(lct)ap2	GCF_000399685.1	-
Geschum2	V3(sct)a1	-	3380
NWi34	V3(sct)a1	-	3383
SPö1-1	V3(sct)a1	-	3385
Gänsemehl-2	V3(sct)a1	-	3389
52757	V3(sct)a1	-	3660
CRE341-2015	V3(sct)a1	-	4127
UMB003	V3(sct)a1	GCF_000184515.1	-
4190	V3(sct)a1	GCF_000189715.1	-
AB5256	V3(sct)a1	GCF_000241705.1	-
OIFC143	V3(sct)a1	GCF_000278665.1	-
AB_1649-8	V3(sct)a1	GCF_000301235.1	-
AB_2008-15-69	V3(sct)a1	GCF_000301335.1	-
WC-348	V3(sct)a1	GCF_000314635.1	-
NIPH 146	V3(sct)a1	GCF_000368185.1	-
EGD-HP18	V3(sct)a1	GCF_000465635.2	-
107m	V3(sct)a1	GCF_000493615.1	-
1419130	V3(sct)a1	GCF_000580595.1	-
532279	V3(sct)a1	GCF_000581895.1	-
233846	V3(sct)a1	GCF_000682435.1	-
CIP70.10/ATCC 15151	V3(sct)a1	GCF_001457535.1	-
A. calcoaceticus RUH2202	V3(sct)ac1	GCF_000162035.1	-
A. calcoaceticus NIPH13	V3(sct)ac2	GCF_000367865.1	-
A. nosocomialis WC-487	V3(sct)an1	GCF_000314595.1	-
A. nosocomialis KAN02	V3(sct)an2	GCF_004295305.1	-
A. pittii AP_882	V3(sct)ap1	GCF_001577285.1	-
A. pittii 2010C01-170	V3(sct)ap2	GCF_003354845.1	-
AB900	V4(lct)a1	GCF_000173395.1	-
AB900	V4(lct)a1	GCF_000173395.1	-
OIFC111	V4(lct)a1	GCF_000309155.1	-
1043794	V4(lct)a1	GCF_000580415.1	-
1461963	V4(lct)a1	GCF_000581155.1	-
972082	V4(lct)a1	GCF_000581315.1	-
232184	V4(lct)a1	GCF_000581915.1	-
268680	V4(lct)a1	GCF_000581955.1	-
655378	V4(lct)a1	GCF_000582965.1	-
1293320	V4(lct)a1	GCF_000584455.1	-
Woeul6	V4(lct)a2	-	3392
AB_2007-16-25-01-7	V4(lct)a2	GCF_000301295.1	-
AB_2007-16-27-01	V4(lct)a2	GCF_000301895.1	-
AB_TG27339	V4(lct)a2	GCF_000302235.1	-
118362	V4(lct)a2	GCF_000580515.1	-
156-2C	V4(lct)a3	-	3373
2P3	V4(lct)a3	-	3376
1267820	V4(lct)a3	GCF_000581075.1	-
AB031	V4(lct)a3	GCF_000746605.1	-
UMB002	V4(lct)a4	GCF_000184495.1	-
BAL 255	V4(lct)a4	GCF_900011275.1	-
NIPH 60	V4(lct)a5	GCF_000368545.1	-
NIPH 201	V4(lct)a6	GCF_000369165.1	-
1064293_45	V4(lct)a7	GCF_000584695.1	-
DSM30011	V4(sct)a1	GCF_001936675.2	-
299505	V4(sct)a2	GCF_000580975.1	-
A. pittii WCHAP005046	V5(lct)ap1	GCF_003051965.2	-
A200	V5(sct)a1	-	3333
ACC5214A13	V5(sct)a1	-	4189
BZICU-2	V5(sct)a1	GCF_000292545.1	-
Naval-72	V5(sct)a1	GCF_000304675.1	-
AB18PR065	V5(sct)a1	GCF_003994455.1	-
A. pittii ATCC 19004	V5(sct)ap1	GCF_000369045.1	-
A. pittii ANC 3678	V5(sct)ap2	GCF_000369025.1	-

## Sheet: Table S7
		Breakpoint Positions
	In Alignment		In Recombinant Sequence		Relative to V1(lct)a1_A.baumannii_1656-2							Detection Methods
Recombination Event Number	Begin	End	Begin	End	Begin	End	Recombinant Sequence(s)	Minor Parental Sequence(s)	Major Parental Sequence(s)	RDP	GENECONV	Bootscan	Maxchi	Chimaera	SiSscan	PhylPro	LARD	3Seq
1	908	1072	898	1053	898	1062	V1(sct)a1_A.baumannii_A9	V3(sct)a1_A.baumannii_4190 (1029 nt)	V1(lct)a7_A.baumannii_SPo3-1	NS	5.214e-06	NS	NS	NS	NS	NS	NS	0.000518429
							V1(sct)a2_A.baumannii_TG02017
							V4(sct)a1_A.baumannii_DSM30011
							v4(sct)a2_A.baumannii_299505
							V5(sct)a1_A.baumannii_BZICU-2
2	114	907	114	873	114	897	V3(sct)a1_A.baumannii_4190 (1029 nt)	Unknown (V4(lct)a2_ A.baumannii_AB_2007-16-27-01	V5(sct)a1_A.baumannii_BZICU-2	NS	0.00563722	NS	NS	NS	NS	NS	NS	NS
3	51	183	51	183	51	183	V5(sct)a1_A.baumannii_BZICU-2	V1(lct)a19_A.baumannii_ATCC17978	V4(lct)a2_ A.baumannii_AB_2007-16-27-01	0.0159165	NS	NS	0.0133595	0.00111121	NS	NS	NS	0.00300933
4	392	681	389	662	389	671	V2(lct)a5_A.baumannii_TG00314	V4(lct)a2_ A.baumannii_AB_2007-16-27-01	V1(lct)a19_A.baumannii_ATCC17978	NS	NS	NS	NS	0.0446515	NS	NS	NS	NS
